# Supplementary material for: Biogeography of the cosmopolitan terrestrial diatom Hantzschia amphioxys sensu lato based on molecular and morphological data
Source: Sci Rep. 2021 Feb 19;11:4266. doi: 10.1038/s41598-021-82092-9 (PMC7896094; doi:10.1038/s41598-021-82092-9)
Supplement: Supplementary file 1 — Supplementary Tables. Supplementary Table S1 Percent similarity (p-distance) matrix of 40 Hantzschia strains on the basis of the partial 28S rRNA gene (752 bp). Supplementary Table S2 Percent similarity (p-distance) matrix of 40 Hantzschia strains on the basis of the partial ribulose-1,5-bisphosphate carboxylase, large subunit (344 amino acids). Supplementary Table S3 Taxa and DNA sequence data used in phylogenetic analysis. [file 41598_2021_82092_MOESM1_ESM.xlsx]

## Sheet: Title
SUPPLEMENTARY INFORMATION
Biogeography of the cosmopolitan terrestrial diatom Hantzschia amphioxys sensu lato based on molecular and morphological data
Yevhen Maltsev1, Svetlana Maltseva1, John Patrick Kociolek2, Regine Jahn3, Maxim Kulikovskiy1
1 К.А. Timiryazev Institute of Plant Physiology RAS, IPP RAS, Moscow, 127276, Russia
2 Museum of Natural History and Department of Ecology and Evolutionary Biology University of Colorado, 80309, Boulder, Colorado, USA
3 Botanischer Garten und Botanisches Museum Berlin, Freie Universität Berlin, Königin-Luise-Str. 6-8, 14195 Berlin, Germany

## Sheet: Supplementary Table S1
Supplementary Table S1 Percent similarity (p-distance) matrix of 40 Hantzschia strains on the basis of the partial 28S rRNA gene (752 bp)
Strain	1	2	3	4	5	6	7	8	9	10	11	12	13	14	15	16	17	18	19	20	21	22	23	24	25	26	27	28	29	30	31	32	33	34	35	36	37	38	39	40
Hantzschia abundans (Tor3)c	–
Hantzschia abundans (Wes1)b	97.6032	–
Hantzschia abundans (Wes3)b	97.6032	99.4674	–
Hantzschia abundans MZ-BH1	97.7364	99.6005	99.8668	–
Hantzschia abundans MZ-BH2	97.3369	99.2011	99.7337	99.6005	–
Hantzschia abundans MZ-BH5	97.47	99.3342	99.8668	99.7337	99.6005	–
Hantzschia abundans MZ-BH6	97.8695	99.4674	99.4674	99.6005	99.2011	99.3342	–
Hantzschia abundans MZ-BH7	97.6032	99.4674	99.7337	99.8668	99.4674	99.6005	99.4674	–
Hantzschia amphioxys (Sterre4)a	96.2716	95.6059	96.1385	96.0053	95.8722	96.0053	95.8722	95.8722	–
Hantzschia amphioxys (Sterre1)e	96.8043	96.1385	96.6711	96.5379	96.4048	96.5379	96.4048	96.4048	99.4674	–
Hantzschia amphioxys (Sterre3)c	96.8043	96.1385	96.6711	96.5379	96.4048	96.5379	96.4048	96.4048	99.4674	100	–
Hantzschia amphioxys (Sterre4)b	96.4048	95.8722	96.4048	96.2716	96.1385	96.2716	96.1385	96.1385	99.3342	99.3342	99.3342	–
Hantzschia amphioxys (Sterre6)b	96.4048	95.8722	96.4048	96.2716	96.1385	96.2716	96.1385	96.1385	99.3342	99.3342	99.3342	100	–
Hantzschia amphioxys D27_008	96.3585	95.9384	96.4986	96.3585	96.2185	96.3585	96.2185	96.3585	99.4398	99.4398	99.4398	100	100	–
Hantzschia amphioxys MZ-BH14	96.5379	96.1385	96.6711	96.5379	96.4048	96.5379	96.4048	96.4048	99.2011	99.7337	99.7337	99.2011	99.2011	99.3007	–
Hantzschia amphioxys MZ-BH15	96.8043	96.1385	96.6711	96.5379	96.4048	96.5379	96.4048	96.4048	99.4674	100	100	99.3342	99.3342	99.4406	99.734	–
Hantzschia amphioxys MZ-BH8	96.4048	95.8722	96.4048	96.2716	96.1385	96.2716	96.1385	96.1385	99.3342	99.3342	99.3342	100	100	100	99.2021	99.3351	–
Hantzschia amphioxys MZ-BH9	96.8043	96.1385	96.6711	96.5379	96.4048	96.5379	96.4048	96.4048	99.4674	100	100	99.3342	99.3342	99.4406	99.734	100	99.3351	–
Hantzschia amphioxys SCHIR S11	96.5379	95.8722	96.4048	96.2716	96.1385	96.2716	96.1385	96.1385	99.7337	99.7337	99.7337	99.0679	99.0679	99.1597	99.4674	99.7337	99.0679	99.7337	–
Hantzschia amphioxys SCHIR S15	96.5379	95.8722	96.4048	96.2716	96.1385	96.2716	96.1385	96.1385	99.7337	99.7337	99.7337	99.0679	99.0679	99.1597	99.4674	99.7337	99.0679	99.7337	100	–
Hantzschia amphioxys SCHIR S16	96.5379	95.8722	96.4048	96.2716	96.1385	96.2716	96.1385	96.1385	99.7337	99.7337	99.7337	99.0679	99.0679	99.1597	99.4674	99.7337	99.0679	99.7337	100	100	–
Hantzschia attractiva MZ-BH11	97.47	99.3342	99.6005	99.4674	99.3342	99.4674	99.3342	99.3342	95.739	96.2716	96.2716	96.0053	96.0053	96.0784	96.2716	96.2716	96.0053	96.2716	96.0053	96.0053	96.0053	–
Hantzschia belgica (Sterre3)a	96.5379	96.1385	96.4048	96.5379	96.1385	96.2716	96.4048	96.4048	98.6684	99.2011	99.2011	98.5353	98.5353	98.7395	98.9348	99.2011	98.5353	99.2011	98.9348	98.9348	98.9348	96.0053	–
Hantzschia cf. amphioxys (Sterre1)f	98.4021	98.9348	98.6684	98.8016	98.4021	98.5353	98.9348	98.6684	96.1385	96.6711	96.6711	96.2716	96.2716	96.3585	96.4048	96.6711	96.2716	96.6711	96.4048	96.4048	96.4048	98.5353	96.6711	–
Hantzschia cf. amphioxys (Sterre1)h	98.5353	98.8016	98.5353	98.6684	98.269	98.4021	98.8016	98.5353	96.2716	96.8043	96.8043	96.4048	96.4048	96.3585	96.5379	96.8043	96.4048	96.8043	96.5379	96.5379	96.5379	98.4021	96.5379	99.8668	–
Hantzschia parva MZ-BH3	98.0027	99.0679	99.0679	99.2011	98.8016	98.9348	99.3342	99.0679	96.0053	96.5379	96.5379	96.2716	96.2716	96.3585	96.5379	96.5379	96.2716	96.5379	96.2716	96.2716	96.2716	98.9348	96.5379	99.0679	98.9348	–
Hantzschia parva MZ-BH4	98.0027	99.3342	99.3342	99.4674	99.0679	99.2011	99.8668	99.3342	95.739	96.2716	96.2716	96.0053	96.0053	96.0784	96.2716	96.2716	96.0053	96.2716	96.0053	96.0053	96.0053	99.2011	96.2716	99.0679	98.9348	99.4674	–
Hantzschia pseudomongolica (Mo1)a	97.7364	99.6005	99.8668	100	99.6005	99.7337	99.6005	99.8668	96.0053	96.5379	96.5379	96.2716	96.2716	96.3585	96.5379	96.5379	96.2716	96.5379	96.2716	96.2716	96.2716	99.4674	96.5379	98.8016	98.6684	99.2011	99.4674	–
Hantzschia pseudomongolica (Mo1)e	97.7333	99.6	99.8667	100	99.6	99.7333	99.6	99.8667	96	96.5333	96.5333	96.2667	96.2667	96.3585	96.5333	96.5333	96.2667	96.5333	96.2667	96.2667	96.2667	99.4667	96.5333	98.8	98.6667	99.2	99.4667	100	–
Hantzschia pseudomongolica (Mo1)m	97.7364	99.6005	99.8668	100	99.6005	99.7337	99.6005	99.8668	96.0053	96.5379	96.5379	96.2716	96.2716	96.3585	96.5379	96.5379	96.2716	96.5379	96.2716	96.2716	96.2716	99.4674	96.5379	98.8016	98.6684	99.2011	99.4674	100	100	–
Hantzschia sp. 1 (Ban1)h	97.4633	98.3979	98.3979	98.5314	98.1308	98.2644	98.3979	98.3979	96.1282	96.6622	96.6622	96.2617	96.2617	96.3483	96.3952	96.6622	96.2617	96.6622	96.3952	96.3952	96.3952	97.9973	96.6622	98.5314	98.3979	98.3979	98.3979	98.5314	98.5294	98.5314	–
Hantzschia sp. 1 (Ban1)b	97.6032	98.1358	98.1358	98.269	97.8695	98.0027	98.4021	98.1358	96.1385	96.6711	96.6711	96.4048	96.4048	96.4986	96.6711	96.6711	96.4048	96.6711	96.4048	96.4048	96.4048	98.0027	96.5379	98.4021	98.269	98.269	98.269	98.269	98.2667	98.269	98.6649	–
Hantzschia sp. 1 (Ban1)d	97.8695	99.7337	99.7337	99.8668	99.4674	99.6005	99.7337	99.7337	95.8722	96.4048	96.4048	96.1385	96.1385	96.2185	96.4048	96.4048	96.1385	96.4048	96.1385	96.1385	96.1385	99.6005	96.4048	98.9348	98.8016	99.3342	99.6005	99.8668	99.8667	99.8668	98.3979	98.4021	–
Hantzschia sp. 1 (Ban1)e	97.6032	98.1358	98.1358	98.269	97.8695	98.0027	98.4021	98.1358	96.1385	96.6711	96.6711	96.4048	96.4048	96.4986	96.6711	96.6711	96.4048	96.6711	96.4048	96.4048	96.4048	98.0027	96.5379	98.4021	98.269	98.269	98.269	98.269	98.2667	98.269	98.6649	100	98.4021	–
Hantzschia sp. 1 (Ban1)f	97.6032	98.1358	98.1358	98.269	97.8695	98.0027	98.4021	98.1358	96.1385	96.6711	96.6711	96.4048	96.4048	96.4986	96.6711	96.6711	96.4048	96.6711	96.4048	96.4048	96.4048	98.0027	96.5379	98.4021	98.269	98.269	98.269	98.269	98.2667	98.269	98.6649	100	98.4021	100	–
Hantzschia sp. 2 (Mo1)h	96.5164	96.9262	97.7459	97.541	97.3361	97.541	97.3361	97.541	95.4918	96.3115	96.3115	95.9016	95.9016	95.9016	96.3115	96.3115	95.9016	96.3115	95.9016	95.9016	95.9016	97.3361	95.6967	97.541	97.541	97.3361	97.1311	97.541	97.541	97.541	97.9424	97.9508	97.3361	97.9508	97.9508	–
Hantzschia sp. 2 (Mo1)l	96.5957	96.8085	97.6596	97.4468	97.234	97.6596	97.4468	97.234	96.383	96.8085	96.8085	96.383	96.383	96.5358	97.0213	96.8085	96.383	96.8085	96.5957	96.5957	96.5957	97.234	96.383	97.4468	97.234	97.6596	97.4468	97.4468	97.4414	97.4468	98.081	98.2979	97.234	98.2979	98.2979	100	–
Hantzschia sp. 3 (Sterre6)e	97.6032	99.4674	100	99.8668	99.7337	99.8668	99.4674	99.7337	96.1385	96.6711	96.6711	96.4048	96.4048	96.4986	96.6711	96.6711	96.4048	96.6711	96.4048	96.4048	96.4048	99.6005	96.4048	98.6684	98.5353	99.0679	99.3342	99.8668	99.8667	99.8668	98.3979	98.1358	99.7337	98.1358	98.1358	97.7459	97.6596	–
Hantzschia sp. 3 (Sterre6)f	97.6032	99.4674	100	99.8668	99.7337	99.8668	99.4674	99.7337	96.1385	96.6711	96.6711	96.4048	96.4048	96.4986	96.6711	96.6711	96.4048	96.6711	96.4048	96.4048	96.4048	99.6005	96.4048	98.6684	98.5353	99.0679	99.3342	99.8668	99.8667	99.8668	98.3979	98.1358	99.7337	98.1358	98.1358	97.7459	97.6596	100	–
Hantzschia stepposa MZ-BH12	96.1126	95.7105	96.2466	96.1126	95.9786	96.1126	95.9786	95.9786	98.6595	99.1957	99.1957	98.6595	98.6595	98.7413	99.0629	99.1968	98.6613	99.1968	98.9276	98.9276	98.9276	95.8445	98.6595	96.1126	95.9786	96.1126	95.8445	96.1126	96.1074	96.1126	96.1022	96.2466	95.9786	96.2466	96.2466	95.2869	96.5591	96.2466	96.2466	–

## Sheet: Supplementary Table S2
Supplementary Table S2 Percent similarity (p-distance) matrix of 40 Hantzschia strains on the basis of the partial ribulose-1,5-bisphosphate carboxylase, large subunit (344 amino acids)
Strain	1	2	3	4	5	6	7	8	9	10	11	12	13	14	15	16	17	18	19	20	21	22	23	24	25	26	27	28	29	30	31	32	33	34	35	36	37	38	39	40
Hantzschia abundans (Tor3)c	–
Hantzschia abundans (Wes1)b	98.5465	–
Hantzschia abundans (Wes3)b	98.5465	100	–
Hantzschia abundans MZ-BH1	98.5465	100	100	–
Hantzschia abundans MZ-BH2	97.9592	99.4169	99.4169	99.4169	–
Hantzschia abundans MZ-BH5	98.5251	100	100	100	99.4083	–
Hantzschia abundans MZ-BH6	98.5465	100	100	100	99.4169	100	–
Hantzschia abundans MZ-BH7	98.5465	100	100	100	99.4169	100	100	–
Hantzschia amphioxys (Sterre4)a	98.8372	98.5465	98.5465	98.5465	97.9592	98.5251	98.5465	98.5465	–
Hantzschia amphioxys (Sterre1)e	98.8372	98.5465	98.5465	98.5465	97.9592	98.5251	98.5465	98.5465	99.4186	–
Hantzschia amphioxys (Sterre3)c	98.8372	98.5465	98.5465	98.5465	97.9592	98.5251	98.5465	98.5465	99.4186	100	–
Hantzschia amphioxys (Sterre4)b	98.8372	98.5465	98.5465	98.5465	97.9592	98.5251	98.5465	98.5465	100	99.4186	99.4186	–
Hantzschia amphioxys (Sterre6)b	98.8372	98.5465	98.5465	98.5465	97.9592	98.5251	98.5465	98.5465	100	99.4186	99.4186	100	–
Hantzschia amphioxys D27_008	99.0033	98.3389	98.3389	98.3389	98.3333	98.3108	98.3389	98.3389	100	99.3355	99.3355	100	100	–
Hantzschia amphioxys MZ-BH14	98.5423	98.5423	98.5423	98.5423	97.9532	98.5207	98.5423	98.5423	99.7085	99.1254	99.1254	99.7085	99.7085	99.6667	–
Hantzschia amphioxys MZ-BH15	98.5465	98.5465	98.5465	98.5465	97.9592	98.5251	98.5465	98.5465	99.7093	99.1279	99.1279	99.7093	99.7093	99.6678	100	–
Hantzschia amphioxys MZ-BH8	98.8338	98.5423	98.5423	98.5423	98.2456	98.5207	98.5423	98.5423	100	99.4169	99.4169	100	100	100	99.7076	99.7085	–
Hantzschia amphioxys MZ-BH9	98.5465	98.5465	98.5465	98.5465	97.9592	98.5251	98.5465	98.5465	99.7093	99.1279	99.1279	99.7093	99.7093	99.6678	100	100	99.7085	–
Hantzschia amphioxys SCHIR S11	98.5423	98.5423	98.5423	98.5423	97.9532	98.5207	98.5423	98.5423	99.7085	99.1254	99.1254	99.7085	99.7085	99.6667	100	100	99.7076	100	–
Hantzschia amphioxys SCHIR S15	98.5465	98.5465	98.5465	98.5465	97.9592	98.5251	98.5465	98.5465	99.7093	99.1279	99.1279	99.7093	99.7093	99.6678	100	100	99.7085	100	100	–
Hantzschia amphioxys SCHIR S16	98.5465	98.5465	98.5465	98.5465	97.9592	98.5251	98.5465	98.5465	99.7093	99.1279	99.1279	99.7093	99.7093	99.6678	100	100	99.7085	100	100	100	–
Hantzschia attractiva MZ-BH11	98.2558	99.7093	99.7093	99.7093	99.1254	99.705	99.7093	99.7093	98.2558	98.2558	98.2558	98.2558	98.2558	98.0066	98.2507	98.2558	98.2507	98.2558	98.2507	98.2558	98.2558	–
Hantzschia belgica (Sterre3)a	99.1279	99.1279	99.1279	99.1279	98.5423	99.115	99.1279	99.1279	99.1279	99.1279	99.1279	99.1279	99.1279	99.0033	99.4169	99.4186	99.1254	99.4186	99.4169	99.4186	99.4186	98.8372	–
Hantzschia cf. amphioxys (Sterre1)f	99.1279	98.8372	98.8372	98.8372	98.2507	98.8201	98.8372	98.8372	99.1279	99.1279	99.1279	99.1279	99.1279	99.0033	98.8338	98.8372	99.1254	98.8372	98.8338	98.8372	98.8372	98.5465	98.8372	–
Hantzschia cf. amphioxys (Sterre1)h	99.1279	98.8372	98.8372	98.8372	98.2507	98.8201	98.8372	98.8372	99.1279	99.1279	99.1279	99.1279	99.1279	99.0033	98.8338	98.8372	99.1254	98.8372	98.8338	98.8372	98.8372	98.5465	98.8372	100	–
Hantzschia parva MZ-BH3	99.1279	98.8372	98.8372	98.8372	98.2507	98.8201	98.8372	98.8372	98.5465	98.5465	98.5465	98.5465	98.5465	98.6711	98.2507	98.2558	98.5423	98.2558	98.2507	98.2558	98.2558	98.5465	98.8372	98.8372	98.8372	–
Hantzschia parva MZ-BH4	99.1279	98.8372	98.8372	98.8372	98.2507	98.8201	98.8372	98.8372	98.5465	98.5465	98.5465	98.5465	98.5465	98.6711	98.2507	98.2558	98.5423	98.2558	98.2507	98.2558	98.2558	98.5465	98.8372	98.8372	98.8372	100	–
Hantzschia pseudomongolica (Mo1)a	98.2558	99.7093	99.7093	99.7093	99.1254	99.705	99.7093	99.7093	98.2558	98.2558	98.2558	98.2558	98.2558	98.0066	98.2507	98.2558	98.2507	98.2558	98.2507	98.2558	98.2558	100	98.8372	98.5465	98.5465	98.5465	98.5465	–
Hantzschia pseudomongolica (Mo1)e	98.2558	99.7093	99.7093	99.7093	99.1254	99.705	99.7093	99.7093	98.2558	98.2558	98.2558	98.2558	98.2558	98.0066	98.2507	98.2558	98.2507	98.2558	98.2507	98.2558	98.2558	100	98.8372	98.5465	98.5465	98.5465	98.5465	100	–
Hantzschia pseudomongolica (Mo1)m	98.2558	99.7093	99.7093	99.7093	99.1254	99.705	99.7093	99.7093	98.2558	98.2558	98.2558	98.2558	98.2558	98.0066	98.2507	98.2558	98.2507	98.2558	98.2507	98.2558	98.2558	100	98.8372	98.5465	98.5465	98.5465	98.5465	100	100	–
Hantzschia sp. 1 (Ban1)h	98.8372	98.5465	98.5465	98.5465	97.9592	98.5251	98.5465	98.5465	98.2558	98.2558	98.2558	98.2558	98.2558	98.3389	97.9592	97.9651	98.2507	97.9651	97.9592	97.9651	97.9651	98.2558	98.5465	98.5465	98.5465	99.7093	99.7093	98.2558	98.2558	98.2558	–
Hantzschia sp. 1 (Ban1)b	98.8372	98.5465	98.5465	98.5465	97.9592	98.5251	98.5465	98.5465	98.2558	98.2558	98.2558	98.2558	98.2558	98.3389	97.9592	97.9651	98.2507	97.9651	97.9592	97.9651	97.9651	98.2558	98.5465	98.5465	98.5465	99.7093	99.7093	98.2558	98.2558	98.2558	100	–
Hantzschia sp. 1 (Ban1)d	98.2558	99.7093	99.7093	99.7093	99.1254	99.705	99.7093	99.7093	98.2558	98.2558	98.2558	98.2558	98.2558	98.3389	98.2507	98.2558	98.2507	98.2558	98.2507	98.2558	98.2558	99.4186	98.8372	98.5465	98.5465	98.5465	98.5465	99.4186	99.4186	99.4186	98.2558	98.2558	–
Hantzschia sp. 1 (Ban1)e	98.8372	98.5465	98.5465	98.5465	97.9592	98.5251	98.5465	98.5465	98.2558	98.2558	98.2558	98.2558	98.2558	98.3389	97.9592	97.9651	98.2507	97.9651	97.9592	97.9651	97.9651	98.2558	98.5465	98.5465	98.5465	99.7093	99.7093	98.2558	98.2558	98.2558	100	100	98.2558	–
Hantzschia sp. 1 (Ban1)f	98.8372	98.5465	98.5465	98.5465	97.9592	98.5251	98.5465	98.5465	98.2558	98.2558	98.2558	98.2558	98.2558	98.3389	97.9592	97.9651	98.2507	97.9651	97.9592	97.9651	97.9651	98.2558	98.5465	98.5465	98.5465	99.7093	99.7093	98.2558	98.2558	98.2558	100	100	98.2558	100	–
Hantzschia sp. 2 (Mo1)h	98.8372	98.5465	98.5465	98.5465	97.9592	98.5251	98.5465	98.5465	98.2558	98.2558	98.2558	98.2558	98.2558	98.3389	97.9592	97.9651	98.2507	97.9651	97.9592	97.9651	97.9651	98.2558	98.5465	98.5465	98.5465	99.7093	99.7093	98.2558	98.2558	98.2558	100	100	98.2558	100	100	–
Hantzschia sp. 2 (Mo1)l	98.8372	98.5465	98.5465	98.5465	97.9592	98.5251	98.5465	98.5465	98.2558	98.2558	98.2558	98.2558	98.2558	98.3389	97.9592	97.9651	98.2507	97.9651	97.9592	97.9651	97.9651	98.2558	98.5465	98.5465	98.5465	99.7093	99.7093	98.2558	98.2558	98.2558	100	100	98.2558	100	100	100	–
Hantzschia sp. 3 (Sterre6)e	98.5465	100	100	100	99.4169	100	100	100	98.5465	98.5465	98.5465	98.5465	98.5465	98.3389	98.5423	98.5465	98.5423	98.5465	98.5423	98.5465	98.5465	99.7093	99.1279	98.8372	98.8372	98.8372	98.8372	99.7093	99.7093	99.7093	98.5465	98.5465	99.7093	98.5465	98.5465	98.5465	98.5465	–
Hantzschia sp. 3 (Sterre6)f	98.5465	100	100	100	99.4169	100	100	100	98.5465	98.5465	98.5465	98.5465	98.5465	98.3389	98.5423	98.5465	98.5423	98.5465	98.5423	98.5465	98.5465	99.7093	99.1279	98.8372	98.8372	98.8372	98.8372	99.7093	99.7093	99.7093	98.5465	98.5465	99.7093	98.5465	98.5465	98.5465	98.5465	100	–
Hantzschia stepposa MZ-BH12	99.1279	98.2558	98.2558	98.2558	97.6676	98.2301	98.2558	98.2558	99.7093	99.1279	99.1279	99.7093	99.7093	100	99.4169	99.4186	99.7085	99.4186	99.4169	99.4186	99.4186	97.9651	98.8372	98.8372	98.8372	98.8372	98.8372	97.9651	97.9651	97.9651	98.5465	98.5465	97.9651	98.5465	98.5465	98.5465	98.5465	98.2558	98.2558	–

## Sheet: Supplementary Table S3
Supplementary Table S3 Taxa and DNA sequence data used in phylogenetic analysis
taxa (identification in Souffreau et al. [16])	source	BOLD ID
Hantzschia sp. 1	(Ban1)b	HANT001-11
Hantzschia sp. 1	(Ban1)d	HANT002-11
Hantzschia sp. 1	(Ban1)e	HANT003-11
Hantzschia sp. 1	(Ban1)f	HANT004-11
Hantzschia sp. 1	(Ban1)h	HANT005-11
Hantzschia pseudomongolica sp. nov. (Hantzschia sp. 2)	(Mo1)a	HANT006-11
Hantzschia pseudomongolica sp. nov. (Hantzschia sp. 2)	(Mo1)e	HANT007-11
Hantzschia sp. 2	(Mo1)h	HANT008-11
Hantzschia sp. 2	(Mo1)l	HANT009-11
Hantzschia pseudomongolica sp. nov. (Hantzschia sp. 2)	(Mo1)m	HANT010-11
Hantzschia amphioxys	(Sterre1)e	HANT011-11
Hantzschia cf. amphioxys	(Sterre1)f	HANT012-11
Hantzschia cf. amphioxys	(Sterre1)h	HANT013-11
Hantzschia belgica sp. nov. (Hantzschia cf. amphioxys)	(Sterre3)a	HANT015-11
Hantzschia amphioxys	(Sterre3)c	HANT016-11
Hantzschia amphioxys	(Sterre4)a	HANT017-11
Hantzschia amphioxys	(Sterre4)b	HANT018-11
Hantzschia amphioxys	(Sterre6)b	HANT020-11
Hantzschia abundans (Hantzschia sp. 3)	(Sterre6)e	HANT021-11
Hantzschia abundans (Hantzschia sp. 3)	(Sterre6)f	HANT022-11
Hantzschia abundans	(Tor3)c	HANT024-11
Hantzschia abundans	(Wes1)b	HANT025-11
Hantzschia abundans	(Wes3)b	HANT026-11
Hantzschia amphioxys	SCHIR_S11	HANT028-11
Hantzschia amphioxys	SCHIR_S15	HANT030-11
Hantzschia amphioxys	SCHIR_S16	HANT031-11
Hantzschia amphioxys (data see Jahn et al. [20])	D27_008	partial 18S rRNA gene – FR873248 NCBI accession
		partial rbcL gene – MW387959 NCBI accession
		partial 28S rRNA gene – MW390873 NCBI accession
