# Supplementary material for: Biogeography of the cosmopolitan terrestrial diatom Hantzschia amphioxys sensu lato based on molecular and morphological data
Source: Sci Rep. 2021 Feb 19;11:4266. doi: 10.1038/s41598-021-82092-9 (PMC7896094; doi:10.1038/s41598-021-82092-9)
Supplement: Supplementary file 2 — Supplementary Information. Supplementary alignment 1 Alignment file of 40 partial rbcL and partial 18S rDNA sequences of 1785 characters, in txt format. [file 41598_2021_82092_MOESM2_ESM.txt]

>Hantzschia_abundans_(Tor3)c_HANT024-11
ATTACACCACAACCAGGTGTGGACCCAGTAGAAGCTGCTGCTGCAGTAGCAGGTGAATCTTCTACAGCAACATGGACAGTTGTATGGACTGATTTATTGACAGCATGTGACCGTTACCGTGCTAAAGCATACCGTGTAGATCCAGTTCCAAATACAACAGATCAATATTTCGCTTTTATAGCATATGAATGTGATTTATTTGAAGAAGGTTCTTTAGCTAATTTAACAGCTTCTATTATTGGAAACGTATTTGGTTTCAAAGCTGTATCAGCTTTACGTTTAGAAGATATGCGTATTCCTCATTCGTACCTAAAAACATTCCAAGGTCCTGCTACAGGTATTGTTGTAGAACGCGAACGTTTAAACAAATACGGTGTCCCGTTATTAGGCGCGACAGTAAAACCAAAACTAGGTTTATCTGGTAAAAACTATGGTCGTGTAGTATATGAAGGTTTGAAAGGTGGTTTAGACTTCTTAAAAGATGACGAGAACATTAACTCTCAGCCATTCATGCGTTGGAGAGAGCGTTTTTTAAACTGTATGGAAGGTATTAACCGCGCTTCTGCTGCTACAGGTGAAGTTAAAGGTTCTTACTTAAACGTTACAGCTGCAACTATGGAAGAAGTATACAAACGTGCTGAGTATGCTAAAGAAGTAGGTTCTGTAATTATCATGATCGATTTAGTTATGGGTTACACAGCAATTCAATCAATTGCTATTTGGGCTCGTGAAAATGACATGCTCTTACACTTACACCGTGCAGGTAACTCAACTTACGCCCGTCAAAAAAACCATGGTATTAATTTCCGTGTTATTTGTAAATGGATGCGTATGGCTGGCGTCGATCATATCCACGCAGGTACAGTTGTAGGTAAATTGGAAGGTGATCCTTTAATGATTAAAGGTTTCTACGATACTTTACGTTTAACATCGTTGTCAGTTAACTTACCTTACGGTATTTTCTTCGAAATGCCATGGGCTAGTTTACGGAAATGTATGCCTGTTGCATCAGGTGGTATTCACTGTGGTCAAAAAGCGGAGGAAAAGAAACTAACTAGGATTCCCTCAGTAAGGGCGACTGAAGCGGGAAGAGCTCAGGATGTGAATCAGCGCTTCGGCGTTGAATTGTGGTCTGTAGATTGCATCATTACCAGCCGGGCCAAGTCTCTTGGAAAAGGGCAGCTTAGAGGGTGAAACTCCCGTGCGCCTGGCAGGATGAGATGCTAATCAACGAGTCGAGTTGTTTGGGATTGCAGCTCAAAGTGGGTGGTAAATTCCATCTAAAGCTAAATATTGGTGGGAGACCGATAGCGTACAAGTACCGTGAGGGAAAGATGCAAAGAACTTTGAAAAGAGAGTTAAAGAGTACCTGAAATCGCTGAAAGGGAAGCGAAGGAAACCAGTGCAAGTCAAGTTATACTTCCCTGGCCGCTCGCGGCTTGGGCGCTGTGGCTCGACTACTGTCTTGTTTGGTTGAAACTTTCGGAAGAGCTTGAAGGGAGTTGACCTTCTTTGCTGACGTTGGTTTCAACTGAGCCAGACGAAATGGTTTTCTTTTCCCCGTCTTGAAACACGGACCAAGGAGTCTAACATATGTGCGAGTACAGGGGTGGCAAACCCCGGTGCGTAATGAAAGTGACAGTGGTTGGATGCTTTT-GCACAATCCGCCGGCCTCAATCCCTCGGGAGAACGGTCTGAGTGTGAGCATACATGTTGGGACCCGAAAGATGGTGAACTATGCCTGAATAGGGCAAAGCCAGGGGAAACTCTGGTGGAGGCTCGTA
>Hantzschia_abundans_(Wes1)b_HANT025-11
ATTACACCACAACCTGGTGTAGATCCAGTAGAAGCTGCTGCTGCAGTAGCTGGTGAATCTTCTACAGCAACATGGACAGTTGTATGGACTGATTTATTAACAGCATGTGACCGTTACCGTGCTAAAGCATACCGTGTAGATCCAGTTCCAAATACAACAGATCAATACTTTGCTTTTATAGCATATGAATGTGATTTATTTGAAGAAGGTTCTTTAGCTAATTTAACAGCTTCTATTATTGGAAACGTATTTGGTTTCAAAGCTGTATCAGCTTTACGTTTAGAAGATATGCGTATTCCTCATTCATATTTAAAAACATTCCAAGGTCCTGCTACAGGTATTGTTGTAGAACGTGAGCGTTTAAATAAATATGGTGTCCCGTTATTAGGTGCAACAGTAAAACCAAAATTAGGTTTATCTGGTAAAAATTACGGTCGTGTAGTATATGAAGGGTTAAAAGGTGGTTTAGACTTCTTAAAAGATGACGAAAACATTAATTCTCAGCCATTCATGCGCTGGAGAGAGCGTTTTTTAAACTGTATGGAAGGTATTAACCGTGCTTCTGCCGCTACAGGTGAGGTTAAAGGTTCGTACTTAAACGTTACAGCTGCAACTATGGAAGAAGTATACAAACGTGCCGAGTATGCTAAAGAAGTAGGATCTGTAATTATCATGATCGACTTAGTTATGGGTTACACAGCAATCCAATCAATTGCTCTTTGGTCTCGTGAAAATGACTGTATCTTGCACTTACACCGTGCAGGTAACTCTACTTACGCTCGTCAAAAAAACCATGGTATTAACTTCCGTGTTATTTGTAAATGGATGCGTATGGCTGGTGTAGATCATATCCACGCTGGTACAGTTGTAGGTAAATTAGAAGGTGATCCTTTAATGATTAAAGGTTTCTACGATACTTTACGTTTAACAACATTATCAGTTAACTTACCTTACGGTATTTTCTTCGAAATGCCATGGGCGAGCTTACGTAAATGTATGCCTGTTGCATCTGGTGGTATTCACTGTGGTCAAAAAGCGGAGGAAAAGAAACTAACCAGGATTCCCCCAGTAAGGGCGACTGAAGCGGGAAGAGCTCAGGATGTGAATCAGCGCTTTGGCGTTGAATTGTGGTCTGTAGATTGCGTCATTACCAGCCGGGCCAAGTCTCTTGGAAAAGGGCAGCTTAGAGGGTGAAACTCCCGTGCGCCTGGCAGGATGAGATGTTAATCAACGAGTCGAGTTGTTTGGGATTGCAGCTCAAAGTGGGTGGTAAATTCCATCTAAAGCTAAATATTGGTGGGAGACCGATAGCGTACAAGTACCGTGAGGGAAAGATGCAAAGAACTTTGAAAAGAGAGTTAAAGAGTACCTGAAATCGCTGAAACGGAAGCGAAGGAAACCAGTGCAGGTCAAGTTATACTTCCCTGGCCGCTCGCGGCTTGGGCGCTGTGGCTTGTCCAGAGTCTTGCTGGGTTGGAACTTTCGGAAGAGCTTGAAGGGAGTTGACCTTCTTTGCTGACGTTTGTTCCAACTGAGCCAGACAAAATGGTTTTCTTTTCCCCGTCTTGAAACACGGACCAAGGAGTCTAACATATGTGCGAGTACAGGGGTGGCAAACCCCGGTGCGTAATGAAAGTGACAGTGGTTGGATGCTTTT-GCACAATCCGCCGGCCTCAATCCCTCGGGAGAACGGTCTGAGTGTGAGCATACATGTTGGGACCCGAAAGATGGTGAACTATGCCTGAATAGGGCAAAGCCAGGGGAAACTCTGGTGGAGGCTCGTA
>Hantzschia_abundans_(Wes3)b_HANT026-11
ATTACACCACAACCTGGTGTAGATCCAGTAGAAGCTGCTGCTGCAGTAGCTGGTGAATCTTCTACAGCAACATGGACAGTTGTATGGACTGATTTATTAACAGCATGTGACCGTTACCGTGCTAAAGCATACCGTGTAGATCCAGTTCCAAATACAACAGATCAATACTTTGCTTTTATAGCATATGAATGTGATTTATTTGAAGAAGGTTCTTTAGCTAATTTAACAGCTTCTATTATTGGAAACGTATTTGGTTTCAAAGCTGTATCAGCTTTACGTTTAGAAGATATGCGTATTCCTCATTCATATTTAAAAACATTCCAAGGTCCTGCTACAGGTATTGTTGTAGAACGTGAGCGTTTAAACAAATATGGTGTCCCGTTATTAGGTGCAACAGTAAAACCAAAATTAGGTTTATCTGGTAAAAATTACGGTCGTGTAGTATATGAAGGGTTAAAAGGTGGTTTAGACTTCTTAAAAGATGACGAAAACATTAATTCTCAGCCATTCATGCGCTGGAGAGAGCGTTTTTTAAACTGTATGGAAGGTATTAACCGTGCTTCTGCCGCTACAGGTGAGGTTAAAGGTTCGTACTTAAACGTTACAGCTGCAACTATGGAAGAAGTATACAAACGTGCCGAGTATGCTAAAGAAGTAGGATCTGTAATTATCATGATCGACTTAGTTATGGGTTACACAGCAATCCAATCAATTGCTCTTTGGTCTCGTGAAAATGACTGTATCTTGCACTTACACCGTGCAGGTAACTCTACTTACGCTCGTCAAAAAAACCATGGTATTAACTTCCGTGTTATTTGTAAATGGATGCGTATGGCTGGTGTAGATCATATCCACGCTGGTACAGTTGTAGGTAAATTAGAAGGTGATCCTTTAATGATTAAAGGTTTCTACGATACTTTACGTTTAACAACATTATCAGTTAACTTACCTTACGGTATTTTCTTCGAAATGCCATGGGCGAGCTTACGTAAATGTATGCCTGTTGCATCTGGTGGTATTCACTGTGGTCAAAAAGCGGAGGAAAAGAAACTAACCAGGATTCCCCCAGTAAGGGCGACTGAAGCGGGAAGAGCTCAGGATGTGAATCAGCGCTTCGGCGTTGAATTGTGGTCTGTAGATTGCATCATTACCAGCCGGGCCAAGTCTCTTGGAAAAGGGCAGCTTAGAGGGTGAAACTCCCGTGCGCCTGGCAGGATGAGATGTTAATCAACGAGTCGAGTTGTTTGGGATTGCAGCTCAAAGTGGGTGGTAAATTCCATCTAAAGCTAAATATTGGTGGGAGACCGATAGCGTACAAGTACCGTGAGGGAAAGATGCAAAGAACTTTGAAAAGAGAGTTAAAGAGTACCTGAAATCGCTGAAACGGAAGCGAAGGAAACCAGTGCAGGTCGAGTTATACTTCCCTGGCCGCTTGCGGCTTGGGCGCTGTGGCTTGTCCAGAGTCTTGCTGGGTTGGAACTTTCGGAAGAGCTTGAAGGGAGTTGACCTTCTTTGCTGACGTTTGTTCCAACTGAGCCAGACAAAATGGTTTTCTTTTCCCCGTCTTGAAACACGGACCAAGGAGTCTAACATATGTGCGAGTACAGGGGTGGCAAACCCCGGTGCGTAATGAAAGTGACAGTGGTTGGATGCTTTT-GCACAATCCGCCGGCCTCAATCCCTCGGGAGAACGGTCTGAGTGTGAGCATACATGTTGGGACCCGAAAGATGGTGAACTATGCCTGAATAGGGCAAAGCCAGGGGAAACTCTGGTGGAGGCTCGTA
>Hantzschia_abundans_MZ-BH1
ATTACACCACAACCTGGTGTAGATCCAGTAGAAGCTGCTGCTGCAGTAGCTGGTGAATCTTCTACAGCAACATGGACAGTTGTATGGACTGATTTATTAACAGCATGTGACCGTTACCGTGCTAAAGCATACCGTGTAGATCCAGTTCCAAATACAACAGATCAATACTTTGCTTTTATAGCATATGAATGTGATTTATTTGAAGAAGGTTCTTTAGCTAATTTAACAGCTTCTATTATTGGAAACGTATTTGGTTTCAAAGCTGTATCAGCTTTACGTTTAGAAGATATGCGTATTCCTCATTCATATTTAAAAACATTCCAAGGTCCTGCTACAGGTATTGTTGTAGAACGTGAGCGTTTAAATAAATATGGTGTCCCGTTATTAGGTGCAACAGTGAAACCAAAATTAGGTTTATCTGGTAAAAATTACGGTCGTGTAGTATATGAAGGGTTAAAAGGTGGTTTAGACTTCTTAAAAGATGACGAAAACATTAATTCTCAGCCATTCATGCGCTGGAGAGAGCGTTTTTTAAACTGTATGGAAGGTATTAACCGTGCTTCTGCCGCTACAGGTGAGGTTAAAGGTTCGTACTTAAACGTTACAGCTGCAACTATGGAAGAAGTATACAAACGTGCCGAGTATGCTAAAGAAGTAGGATCTGTAATTATCATGATCGACTTAGTTATGGGTTACACAGCAATCCAATCAATTGCTCTTTGGTCTCGTGAAAATGACTGTATCTTGCACTTACACCGTGCAGGTAACTCTACTTACGCTCGTCAAAAAAACCATGGTATTAACTTCCGTGTTATTTGTAAATGGATGCGTATGGCTGGTGTAGATCATATCCACGCTGGTACAGTTGTAGGTAAATTAGAAGGTGATCCTTTAATGATTAAAGGTTTCTACGATACTTTACGTTTAACAACATTATCAGTTAACTTACCTTACGGTATTTTCTTCGAAATGCCATGGGCGAGCTTACGTAAATGTATGCCTGTTGCATCTGGTGGTATTCACTGTGGTCAAAAAGCGGAGGAAAAGAAACTAACCAGGATTCCCCCAGTAAGGGCGACTGAAGCGGGAAGAGCTCAGGATGTGAATCAGCGCTTCGGCGTTGAATTGTGGTCTGTAGATTGCATCATTACCAGCCGGGCCAAGTCTCTTGGAAAAGGGCAGCTTAGAGGGTGAAACTCCCGTGCGCCTGGCAGGATGAGATGTTAATCAACGAGTCGAGTTGTTTGGGATTGCAGCTCAAAGTGGGTGGTAAATTCCATCTAAAGCTAAATATTGGTGGGAGACCGATAGCGTACAAGTACCGTGAGGGAAAGATGCAAAGAACTTTGAAAAGAGAGTTAAAGAGTACCTGAAATCGCTGAAACGGAAGCGAAGGAAACCAGTGCAGGTCGAGTTATACTTCCCTGGCCGCTCGCGGCTTGGGCGCTGTGGCTTGTCCAGAGTCTTGCTGGGTTGGAACTTTCGGAAGAGCTTGAAGGGAGTTGACCTTCTTTGCTGACGTTTGTTCCAACTGAGCCAGACAAAATGGTTTTCTTTTCCCCGTCTTGAAACACGGACCAAGGAGTCTAACATATGTGCGAGTACAGGGGTGGCAAACCCCGGTGCGTAATGAAAGTGACAGTGGTTGGATGCTTTT-GCACAATCCGCCGGCCTCAATCCCTCGGGAGAACGGTCTGAGTGTGAGCATACATGTTGGGACCCGAAAGATGGTGAACTATGCCTGAATAGGGCAAAGCCAGGGGAAACTCTGGTGGAGGCTCGTA
>Hantzschia_abundans_MZ-BH2
ATTACACCACAACCTGGTGTAGATCCAGTAGAAGCTGCTGCTGCAGTAGCTGGTGAATCTTCTACAGCAACATGGACAGTTGTATGGACTGATTTATTAACAGCATGTGACCGTTACCGTGCTAAAGCATACCGTGTAGATCCAGTTCCAAATACAACAGATCAATACTTTGCTTTTATAGCATATGAATGTGATTTATTTGAAGAAGGTTCTTTAGCTAATTTAACAGCTTCTATTAT-GGAAACGTATTTGGTTTCAAAGCTGTATCAGCTTTACGTTTAGAAGATATGCGTATTCCTCATTCATATTTAAAAACATTCCAAGGTCCTGCTACAGGTATTGTTGTAGAACGTGAGCGTTTAAATAAATATGGTGTCCCGTTATTAGGTGCAACAGTAAAACCAAAATTAGGTTTATCTGGTAAAAATTACGGTCGTGTAGTATATGAAGGGTTAAAAGGTGGTTTAGACTTCTTAAAAGATGACGAAAACATTAATTCTCAGCCATTCATGCGCTGGAGAGAGCGTTTTTTAAACTGTATGGAAGGTATTAACCGTGCTTCTGCCGCTACAGGTGAGGTTAAAGGTTCGTACTTAAACGTTACAGCTGCAACTATGGAAGAAGTATACAAACGTGCCGAGTATGCTAAAGAAGTAGGATCTGTAATTATCATGATCGACTTAGTTATGGGTTACACAGCAATCCAATCAATTGCTCTTTGGTCTCGTGAAAATGACTGTATCTTGCACTTACACCGTGCAGGTAACTCTACTTACGCTCGTCAAAAAAACCATGGTATTAACTTCCGTGTTATTTGTAAATGGATGCGTATGGCTGGTGTAGATCATATCCACGCTGGTACAGTTGTAGGTAAATTAGAAGGTGATCCTTTAATGATTAAAGGTTTCTACGATACTTTACGTTTAACAACATTATCAGTTAACTTACCTTACGGTATTTTCTTCGAAATGCCATGGGCGAGCTACGTAAAATGTATGCCTGTTGCATCTGGTGGTATTCACTGTGGTCAAAAAGCGGAGGAAAAGAAACTAACCAGGATTCCCCCAGTAAGGGCGACTGAAGCGGGAAGAGCTCAGGATGTGAATCAGCGCTTCGGCGTTGAATTGTGGTCTGTAGATTGCATCATTACCAGCCGGGCCAAGTTTTTTGGAAAAGGGCAGCTTAGAGGGTGAAACTCCCGTGCGCCTGGCAGGATGAGATGTTAATCAACGAGTCGAGTTGTTTGGGATTGCAGCTCAAAGTGGGTGGTAAATTCCATCTAAAGCTAAATATTGGTGGGAGACCGATAGCGTACAAGTACCGTGAGGGAAAGATGCAAAGAACTTTGAAAAGAGAGTTAAAGAGTACCTGAAATCGCTGAAACGGAAGCGAAGGAAACCAGTGCAGGTCGAGTTATACTTCCCTGGCCGCTTGCGGCTTGGGCGCTGTGGCTTGTCCAGAGTCTTGCTGGGTTGGAACTTTCGGAAGAGCTTGAAGGGAGTTGACCTTCTTTGCTGACGTTTGTTCCAACTGAGCCAGACAAAATGGTTTTCTTTTCCCCGTCTTGAAACACGGACCAAGGAGTCTAACATATGTGCGAGTACAGGGGTGGCAAACCCCGGTGCGTAATGAAAGTGACAGTGGTTGGATGCTTTT-GCACAATCCGCCGGCCTCAATCCCTCGGGAGAACGGTCTGAGTGTGAGCATACATGTTGGGACCCGAAAGATGGTGAACTATGCCTGAATAGGGCAAAGCCAGGGGAAACTCTGGTGGAGGCTCGTA
>Hantzschia_abundans_MZ-BH5
nnnnnnnnnnnnnnnGGTGTAGATCCAGTAGAAGCTGCTGCTGCAGTAGCTGGTGAATCTTCTACAGCAACATGGACAGTTGTATGGACTGATTTATTAACAGCATGTGACCGTTACCGTGCTAAAGCATACCGTGTAGATCCAGTTCCAAATACAACAGATCAATACTTTGCTTTTATAGCATATGAATGTGATTTATTTGAAGAAGGTTCTTTAGCTAATTTAACAGCTTCTATTATTGGAAACGTATTTGGTTTCAAAGCTGTATCAGCTTTACGTTTAGAAGATATGCGTATTCCTCATTCATATTTAAAAACATTCCAAGGTCCTGCTACAGGTATTGTTGTAGAACGTGAGCGTTTAAATAAATATGGTGTCCCGTTATTAGGTGCAACAGTAAAACCAAAATTAGGTTTATCTGGTAAAAATTACGGTCGTGTAGTATATGAAGGGTTAAAAGGTGGTTTAGACTTCTTAAAAGATGACGAAAACATTAATTCTCAGCCATTCATGCGCTGGAGAGAGCGTTTTTTAAACTGTATGGAAGGTATTAACCGTGCTTCTGCCGCTACAGGTGAGGTTAAAGGTTCGTACTTAAACGTTACAGCTGCAACTATGGAAGAAGTATACAAACGTGCCGAGTATGCTAAAGAAGTAGGATCTGTAATTATCATGATCGACTTAGTTATGGGTTACACAGCAATCCAATCAATTGCTCTTTGGTCTCGTGAAAATGACTGTATCTTGCACTTACACCGTGCAGGTAACTCTACTTACGCTCGTCAAAAAAACCATGGTATTAACTTCCGTGTTATTTGTAAATGGATGCGTATGGCTGGTGTAGATCATATCCACGCTGGTACAGTTGTAGGTAAATTAGAAGGTGATCCTTTAATGATTAAAGGTTTCTACGATACTTTACGTTTAACAACATTATCAGTTAACTTACCTTACGGTATTTTCTTCGAAATGCCATGGGCGAGCTTACGTAAATGTATGCCTGTTGCATCTGGTGGTATTCACTGTGGTCAAAAAGCGGAGGAAAAGAAACTAACCAGGATTCCCCCAGTAAGGGCGACTGAAGCGGGAAGAGCTCAGGATGTGAATCAGCGCTTCGGCGTTGAATTGTGGTCTGTAGATTGCATCATTACCAGCCGGGCCAAGTCTCTTGGAAAAGGGCAGCTTAGAGGGTGAAACTCCCGTGCGCCTGGCAGGATGAGATGTTAATCAACGAGTCGAGTTGTTTGGGATTGCAGCTCAAAGTGGGTGGTAAATTCCATCTAAAGCTAAATATTGGTGGGAGACCGATAGCGTACAAGTACCGTGAGGGAAAGATGCAAAGAACTTTGAAAAGAGAGTTAAAGAGTACCTGAAATCGCTGAAACGGAAGCGAAGGAAACCAGTGCAGGTCGAGTTATACTTCCCTGGCCGCTTGCGGCTTGGGCGCTGTGGCTTGTCCAGAGTCTTGCTGGGTTGGAACTTTCGGAAGAGCTTGAAGGGAGTTGACCTTCTTTGCTGACGTTTGTTCCAACTGAACCAGACAAAATGGTTTTCTTTTCCCCGTCTTGAAACACGGACCAAGGAGTCTAACATATGTGCGAGTACAGGGGTGGCAAACCCCGGTGCGTAATGAAAGTGACAGTGGTTGGATGCTTTT-GCACAATCCGCCGGCCTCAATCCCTCGGGAGAACGGTCTGAGTGTGAGCATACATGTTGGGACCCGAAAGATGGTGAACTATGCCTGAATAGGGCAAAGCCAGGGGAAACTCTGGTGGAGGCTCGTA
>Hantzschia_abundans_MZ-BH6
ATTACACCACAACCTGGTGTAGATCCAGTAGAAGCTGCTGCTGCAGTAGCTGGTGAATCTTCTACAGCAACATGGACAGTTGTATGGACTGATTTATTAACAGCATGTGACCGTTACCGTGCTAAAGCATACCGTGTAGATCCAGTTCCAAATACAACAGATCAATACTTTGCTTTTATAGCATATGAATGTGATTTATTTGAAGAAGGTTCTTTAGCTAATTTAACAGCTTCTATTATTGGAAACGTATTTGGTTTCAAAGCTGTATCAGCTTTACGTTTAGAAGATATGCGTATTCCTCATTCGTATTTAAAAACATTCCAAGGTCCTGCTACAGGTATTGTTGTAGAACGTGAGCGTTTAAATAAATATGGTGTCCCGTTATTAGGTGCAACAGTAAAACCGAAATTAGGTTTATCTGGTAAAAATTACGGTCGTGTAGTATATGAAGGGTTAAAAGGTGGTTTAGACTTCTTAAAAGATGACGAAAACATTAATTCTCAACCATTCATGCGCTGGAGAGAGCGTTTTTTAAACTGTATGGAAGGTATTAACCGTGCTTCTGCCGCTACAGGTGAGGTTAAAGGTTCGTACTTAAACGTTACAGCTGCAACTATGGAAGAAGTATACAAACGTGCCGAGTATGCTAAAGAAGTAGGATCTGTAATTATCATGATCGACTTAGTTATGGGTTACACAGCAATCCAATCAATTGCTCTTTGGTCTCGTGAAAATGATTGTATTTTGCACTTACACCGTGCAGGTAACTCTACTTACGCTCGTCAAAAAAACCATGGTATTAACTTCCGTGTTATTTGTAAATGGATGCGTATGGCTGGTGTAGATCATATCCACGCTGGTACAGTTGTAGGTAAATTAGAAGGTGATCCTTTAATGATTAAAGGTTTCTACGATACTTTACGTTTAACAACATTATCAGTTAACTTACCTTATGGTATTTTCTTCGAAATGCCATGGGCGAGCTTACGTAAATGTATGCCTGTTGCATCTGGTGGTATTCACTGTGGTCAAAAAGCGGAGGAAAAGAAACTAACCAGGATTCCCCCAGTAAGGGCGACTGAAGCGGGAAGAGCTCAGGATGTGAATCAGCGCTTCGGCGTTGAATTGTGGTCTGTAGATTGCATCATTACCAGCCGGGCCAAGTCTCTTGGAAAAGGGCAGCTTAGAGGGTGAAACTCCCGTGCGCCTGGCAGGATGAGATGCTAATCAACGAGTCGAGTTGTTTGGGATTGCAGCTCAAAGTGGGTGGTAAATTCCATCTAAAGCTAAATATTGGTGGGAGACCGATAGCGTACAAGTACCGTGAGGGAAAGATGCAAAGAACTTTGAAAAGAGAGTTAAAGAGTACCTGAAATCGCTGAAACGGAAGCGAAGGAAACCAGTGCAGGTCAAGTTATACTTCCCTGGCCGCTCGCGGCTTGGGCGCTGTGGCTTGTCCAGAGTCTTGCTGGGTTGGAACTTTCGGAAGAGCTTGAAGGGAGTTGACCTTCTTTGCTGACGTTTGTTCCGACTGAGCCAGACAAAATGGTTTTCTTTTCCCCGTCTTGAAACACGGACCAAGGAGTCTAACATATGTGCGAGTACAGGGGTGGCAAACCCCGGTGCGTAATGAAAGTGACAGTGGTTGGATGCTTTT-GCACAATCCGCCGGCCTCAATCCCTCGGGAGAACGGTCTGAGTGTGAGCATACATGTTGGGACCCGAAAGATGGTGAACTATGCCTGAATAGGGCAAAGCCAGGGGAAACTCTGGTGGAGGCTCGTA
>Hantzschia_abundans_MZ-BH7
ATTACACCACAACCTGGTGTAGATCCAGTAGAAGCTGCTGCTGCAGTAGCTGGTGAATCTTCTACAGCAACATGGACAGTTGTATGGACTGATTTATTAACAGCATGTGACCGTTACCGTGCTAAAGCATACCGTGTAGATCCAGTTCCAAATACAACAGATCAATACTTTGCTTTTATAGCATATGAATGTGATTTATTTGAAGAAGGTTCTTTAGCTAATTTAACAGCTTCTATTATTGGAAACGTATTTGGTTTCAAAGCTGTATCAGCTTTACGTTTAGAAGATATGCGTATTCCTCATTCATATTTAAAAACATTCCAAGGTCCTGCTACAGGTATTGTTGTAGAACGTGAGCGTTTAAATAAATATGGTGTCCCGTTATTAGGTGCAACAGTAAAACCAAAATTAGGTTTATCTGGTAAAAATTACGGTCGTGTAGTATATGAAGGGTTAAAAGGTGGTTTAGACTTCTTAAAAGATGACGAAAACATTAATTCTCAGCCATTCATGCGCTGGAGAGAGCGTTTTTTAAACTGTATGGAAGGTATTAACCGTGCTTCTGCCGCTACAGGTGAGGTTAAAGGTTCGTACTTAAACGTTACAGCTGCAACTATGGAAGAAGTATACAAACGTGCCGAGTATGCTAAAGAAGTAGGATCTGTAATTATCATGATCGACTTAGTTATGGGTTACACAGCAATCCAATCAATTGCTCTTTGGTCTCGTGAAAATGACTGTATCTTGCACTTACACCGTGCAGGTAACTCTACTTACGCTCGTCAAAAAAACCATGGTATTAACTTCCGTGTTATTTGTAAATGGATGCGTATGGCTGGTGTAGATCATATTCACGCTGGTACAGTTGTAGGTAAATTAGAAGGTGATCCTTTAATGATTAAAGGTTTCTACGATACTTTACGTTTAACAACATTATCAGTTAACTTACCTTACGGTATTTTCTTCGAAATGCCATGGGCGAGCTTACGTAAATGTATGCCTGTTGCATCTGGTGGTATTCACTGTGGTCAAAAAGCGGAGGAAAAGAAACTAACCAGGATCCCCCCAGTAAGGGCGACTGAAGCGGGAAGAGCTCAGGATGTGAATCAGCGCTTCGGCGTTGAATTGTGGTCTGTAGATTGCATCATTACCAGCCGGGCCAAGTCTCTTGGAAAAGGGCAGCTTAGAGGGTGAAACTCCCGTGCGCCTGGCAGGATGAGATGTTAATCAACGAGTCGAGTTGTTTGGGATTGCAGCTCAAAGTGGGTGGTAAATTCCATCTAAAGCTAAATATTGGTGGGAGACCGATAGCGTACAAGTACCGTGAGGGAAAGATGCAAAGAACTTTGAAAAGAGAGTTAAAGAGTACCTGAAATCGCTGAAACGGAAGCGAAGGAAACCAGTGCAGGTCGAGTTATACTTCCCTGGCCGCTCGCGGCTTGGGCGCTGTGGCTTGTCCAGAGTCTTGCTGGGTTGGAACTTTCGGAAGAGCTTGAAGGGAGTTGACCTTCTTTGCTGACGTTTGTTCCAACTGAGCCAGACAAAATGGTTTTCTTTTCCCCGTCTTGAAACACGGACCAAGGAGTCTAACATATGTGCGAGTACAGGGGTGGCAAACCCCGGTGCGTAATGAAAGTGACAGTGGTTGGATGCTTTT-GCACAATCCGCCGGCCTCAATCCCTCGGGAGAACGGTCTGAGTGTGAGCATACATGTTGGGACCCGAAAGATGGTGAACTATGCCTGAATAGGGCAAAGCCAGGGGAAACTCTGGTGGAGGCTCGTA
>Hantzschia_amphioxys(Sterre4)a_HANT017-11
ATTACACCACAACCAGGTGTAGATCCAGTAGAAGCTGCCGCTGCAGTAGCTGGTGAATCTTCTACAGCAACATGGACGGTTGTATGGACTGATTTATTAACAGCATGTGACCGTTACAGAGCTAAAGCATATCGTGTAGATCCAGTTCCAAATACAACAGATCAATACTTCGCTTTTATCGCATACGAATGTGATTTATTTGAAGAAGGTTCTTTAGCTAATTTAACAGCTTCTATTATTGGAAACGTATTTGGTTTCAAAGCTGTATCAGCTTTACGTTTAGAAGATATGCGTATTCCTCATTCATACTTAAAAACGTTCCAAGGTCCTGCTACAGGTATTGTTGTAGAACGCGAGCGTTTAAACAAATACGGTGTTCCGTTATTAGGTGCAACAGTAAAACCAAAATTAGGTTTATCTGGTAAAAATTACGGTCGGGTAGTATATGAAGGTTTAAAAGGTGGTTTAGACTTCTTAAAAGATGACGAAAATATTAACTCTCAACCATTTATGCGTTGGAGAGAGCGTTTTTTAAACTGTATGGAAGGTATTAACCGTGCTTCTGCTGCTACAGGTGAAGTTAAAGGTTCTTACTTAAACGTTACAGCTGCAACTATGGAAGAAGTATACAAACGTGCTGAGTATGCTAAAGAAGTAGGTTCTATCATTATTATGATCGATTTAGTTATGGGTTACACAGCAATTCAATCAATTGCTATCTGGGCTCGTGACAATGATATGATTTTACACTTACACCGTGCAGGTAACTCTACATACGCTCGTCAAAAAAATCATGGTATCAACTTCCGTGTTATTTGTAAATGGATGCGTATGGCTGGTGTAGATCATATTCACGCTGGTACCGTTGTAGGTAAATTAGAAGGTGATCCTTTAATGATTAAAGGTTTCTACGATACTTTACGTTTAACAACATTGTCAGTTAACTTACCTTACGGTATTTTCTTCGAAATGCCATGGGCTAGTTTACGAAAATGTATGCCTGTTGCATCTGGCGGTATTCACTGTGGTCAAAAAGCGGAGGAAAAGAAACTAACTAGGATTCCCTCAGTAAGGGCGACTGAAGCGGGAAGAGCTCAGGATGTGAATCAGCGCTTCGGCGTTGAATTGTGGTCTGTAGATTGTATCACCACCAGCCGGGCCAAGTCTCTTGGAAAAGGGCAGCTTAGAGGGTGAAACTCCCGTGCGCCTGGCAGGATGAGATGCTAATCAAAGAGTCGAGTTGTTTGGGATTGCAGCTCAAAGCGGGTGGTAAATTCCATCTAAAGCTAAATATTGGTGGGAGACCGATAGCGTACAAGTACCGTGAGGGAAAGATGCAAAGAACTTTGAAAAGAGAGTTAAAGAGTACCTGAAATCGCTGAAAGGGAAGCGAAGGAAACCAGTGCAGGTCGAATCATACTTCCCTGGCCGCTTGCGGCTTGGGCGCTGTGGCTTGACCAATGTCCTGCTTGGTTGAAACTTTTGGAAGAGCTTAAAAGGAGTTGACTTTTACTGCTGACATTGGTTCCAACTGAGCTAGACAAAATGGTTTTCTTTTTCCCGTCTTGAAACACGGACCAAGGAGTCTAACATATGTGCGAGTACAGGGGTGGCAAACCCCGGTGCGCAATGAAAGTGACAGTGGTTGGATGCTTTT-GCACAATCCGCCGGCCTCAATCCCTCGGGAGAACGGTCTGAGTGTGAGCATACATGTTGGGACCCGAAAGATGGTGAACTATGCCTGAATAGGGCAAAGCCAGGGGAAACTCTGGTGGAGGCTCGTA
>Hantzschia_amphioxys_(Sterre1)e_HANT011-11
ATTACACCACAACCAGGTGTAGATCCAGTAGAAGCTGCCGCTGCAGTAGCTGGTGAATCTTCTACAGCAACATGGACGGTTGTATGGACTGATTTATTAACAGCATGTGACCGTTACAGAGCTAAAGCATATCGTGTAGATCCAGTTCCAAATACAACAGATCAATACTTCGCTTTTATCGCATACGAATGTGATTTATTTGAAGAAGGTTCTTTAGCTAATTTAACAGCTTCTATTATTGGAAACGTATTTGGTTTCAAAGCTGTATCAGCTTTACGTTTAGAAGATATGCGTATTCCTCATTCATACTTAAAAACGTTCCAAGGTCCTGCTACAGGTATTATTGTAGAACGCGAGCGTTTAAACAAATACGGTGTTCCGTTATTAGGTGCAACAGTAAAACCAAAATTAGGTTTATCTGGTAAAAATTACGGTCGGGTAGTATATGAAGGTTTAAAAGGTGGTTTAGACTTCTTAAAAGATGACGAAAATATTAACTCTCAACCATTTATGCGTTGGAGAGAGCGTTTTTTAAACTGTATGGAAGGTATTAACCGTGCTTCTGCTGCTACAGGTGAAGTTAAAGGTTCTTACTTAAACGTTACAGCTGCAACTATGGAAGAAGTATACAAACGTGCTGAGTATGCTAAAGAAGTAGGTTCTGTCATTATCATGATCGATTTAGTTATGGGTTACACAGCAATTCAATCAATTGCTATCTGGGCTCGTGACAATGATATGATTTTACATTTACACCGTGCAGGTAACTCTACATACGCTCGTCAAAAAAATCATGGTATCAACTTCCGTGTTATTTGTAAATGGATGCGTATGGCTGGTGTAGATCATATTCACGCTGGTACCGTTGTAGGTAAATTAGAAGGTGATCCTTTAATGATTAAAGGTTTCTACGATACTTTACGTTTAACAACATTGTCAGTTAACTTACCTTACGGTATTTTCTTCGAAATGCCATGGGCTAGTTTACGAAAATGTATGCCTGTTGCATCTGGCGGTATTCACTGTGGTCAAAAAGCGGAGGAAAAGAAACTAACTAGGATTCCCTCAGTAAGGGCGACTGAAGCGGGAAGAGCTCAGGATGTGAATCAGCGCTTCGGCGTTGAATTGTGGTCTGTAGATTGTATCACCACCAGCCGGGCCAAGTCTCTTGGAAAAGGGCAGCTTAGAGGGTGAAACTCCCGTGCGCCTGGCAGGATGAGATGCTAATCAAAGAGTCGAGTTGTTTGGGATTGCAGCTCAAAGCGGGTGGTAAATTCCATCTAAAGCTAAATATTGGTGGGAGACCGATAGCGTACAAGTACCGTGAGGGAAAGATGCAAAGAACTTTGAAAAGAGAGTTAAAGAGTACCTGAAATCGCTGAAAGGGAAGCGAAGGAAACCAGTGCAGGTCGAATCATACTTCCCTGGCCGCTTGCGGCTTGGGCGCTGTGGCTTGACCAATGTCCTGCTTGGTTGAAACTTTTGGAAGAGCTTGAAGGGAGTTGACCTTCACTGCTGACATTGGTTCCAACTGAGCTAGACAAAATGGTTTTCTTTTTCCCGTCTTGAAACACGGACCAAGGAGTCTAACATATGTGCGAGTACAGGGGTGGCAAACCCCGGTGCGCAATGAAAGTGACAGTGGTTGGATGCTTTT-GCACAATCCGCCGGCCTCAATCCCTCGGGAGAACGGTCTGAGTGTGAGCATACATGTTGGGACCCGAAAGATGGTGAACTATGCCTGAATAGGGCAAAGCCAGGGGAAACTCTGGTGGAGGCTCGTA
>Hantzschia_amphioxys_(Sterre3)c_HANT016-11
ATTACACCACAACCAGGTGTAGATCCAGTAGAAGCTGCCGCTGCAGTAGCTGGTGAATCTTCTACAGCAACATGGACGGTTGTATGGACTGATTTATTAACAGCATGTGACCGTTACAGAGCTAAAGCATATCGTGTAGATCCAGTTCCAAATACAACAGATCAATACTTCGCTTTTATCGCATACGAATGTGATTTATTTGAAGAAGGTTCTTTAGCTAATTTAACAGCTTCTATTATTGGAAACGTATTTGGTTTCAAAGCTGTATCAGCTTTACGTTTAGAAGATATGCGTATTCCTCATTCATACTTAAAAACGTTCCAAGGTCCTGCTACAGGTATTATTGTAGAACGCGAGCGTTTAAACAAATACGGTGTTCCGTTATTAGGTGCAACAGTAAAACCAAAATTAGGTTTATCTGGTAAAAATTACGGTCGGGTAGTATATGAAGGTTTAAAAGGTGGTTTAGACTTCTTAAAAGATGACGAAAATATTAACTCTCAACCATTTATGCGTTGGAGAGAGCGTTTTTTAAACTGTATGGAAGGTATTAACCGTGCTTCTGCTGCTACAGGTGAAGTTAAAGGTTCTTACTTAAACGTTACAGCTGCAACTATGGAAGAAGTATACAAACGTGCTGAGTATGCTAAAGAAGTAGGTTCTGTCATTATCATGATCGATTTAGTTATGGGTTACACAGCAATTCAATCAATTGCTATCTGGGCTCGTGACAATGATATGATTTTACATTTACACCGTGCAGGTAACTCTACATACGCTCGTCAAAAAAATCATGGTATCAACTTCCGTGTTATTTGTAAATGGATGCGTATGGCTGGTGTAGATCATATTCACGCTGGTACCGTTGTAGGTAAATTAGAAGGTGATCCTTTAATGATTAAAGGTTTCTACGATACTTTACGTTTAACAACATTGTCAGTTAACTTACCTTACGGTATTTTCTTCGAAATGCCATGGGCTAGTTTACGAAAATGTATGCCTGTTGCATCTGGCGGTATTCACTGTGGTCAAAAAGCGGAGGAAAAGAAACTAACTAGGATTCCCTCAGTAAGGGCGACTGAAGCGGGAAGAGCTCAGGATGTGAATCAGCGCTTCGGCGTTGAATTGTGGTCTGTAGATTGTATCACCACCAGCCGGGCCAAGTCTCTTGGAAAAGGGCAGCTTAGAGGGTGAAACTCCCGTGCGCCTGGCAGGATGAGATGCTAATCAAAGAGTCGAGTTGTTTGGGATTGCAGCTCAAAGCGGGTGGTAAATTCCATCTAAAGCTAAATATTGGTGGGAGACCGATAGCGTACAAGTACCGTGAGGGAAAGATGCAAAGAACTTTGAAAAGAGAGTTAAAGAGTACCTGAAATCGCTGAAAGGGAAGCGAAGGAAACCAGTGCAGGTCGAATCATACTTCCCTGGCCGCTTGCGGCTTGGGCGCTGTGGCTTGACCAATGTCCTGCTTGGTTGAAACTTTTGGAAGAGCTTGAAGGGAGTTGACCTTCACTGCTGACATTGGTTCCAACTGAGCTAGACAAAATGGTTTTCTTTTTCCCGTCTTGAAACACGGACCAAGGAGTCTAACATATGTGCGAGTACAGGGGTGGCAAACCCCGGTGCGCAATGAAAGTGACAGTGGTTGGATGCTTTT-GCACAATCCGCCGGCCTCAATCCCTCGGGAGAACGGTCTGAGTGTGAGCATACATGTTGGGACCCGAAAGATGGTGAACTATGCCTGAATAGGGCAAAGCCAGGGGAAACTCTGGTGGAGGCTCGTA
>Hantzschia_amphioxys_(Sterre4)b_HANT018-11
ATTACACCACAACCAGGTGTAGATCCAGTAGAAGCTGCCGCTGCAGTAGCTGGTGAATCTTCTACAGCAACATGGACGGTTGTATGGACTGATTTATTAACAGCATGTGACCGTTACAGAGCTAAAGCATATCGTGTAGATCCAGTTCCAAATACAACAGATCAATACTTCGCTTTTATCGCATACGAATGTGATTTATTTGAAGAAGGTTCTTTAGCTAATTTAACAGCTTCTATTATTGGAAACGTATTTGGTTTCAAAGCTGTATCAGCTTTACGTTTAGAAGATATGCGTATTCCTCATTCATACTTAAAAACGTTCCAAGGTCCTGCTACAGGTATTGTTGTAGAACGCGAGCGTTTAAACAAATACGGTGTTCCGTTATTAGGTGCAACAGTAAAACCAAAATTAGGTTTATCTGGTAAAAATTACGGTCGGGTAGTATATGAAGGTTTAAAGGGTGGTTTAGACTTCTTAAAAGATGACGAAAATATTAACTCTCAGCCATTTATGCGTTGGAGAGAGCGTTTTTTAAACTGTATGGAAGGTATTAACCGTGCTTCTGCTGCTACAGGTGAAGTTAAAGGTTCTTACTTAAACGTTACAGCTGCAACTATGGAAGAAGTATACAAACGTGCCGAGTATGCTAAAGAAGTAGGTTCTATCATTATCATGATCGATTTAGTTATGGGTTACACAGCAATTCAATCAATTGCTATCTGGGCTCGTGACAATGATATGATTTTACACTTACACCGTGCAGGTAACTCTACATACGCTCGTCAAAAAAATCATGGTATCAACTTCCGTGTTATTTGTAAATGGATGCGTATGGCTGGTGTAGATCATATTCACGCTGGTACCGTTGTAGGTAAATTAGAAGGTGATCCTTTAATGATTAAAGGTTTCTACGATACTTTACGTTTAACAACATTGTCAGTTAACTTACCTTACGGTATTTTCTTCGAAATGCCATGGGCTAGTTTACGAAAATGTATGCCTGTTGCATCTGGCGGTATTCACTGTGGTCAAAAAGCGGAGGAAAAGAAACTAACAAGGATTCCCTCAGTAAGGGCGACTGAAGCGGGAAGAGCTCAGGATGTGAATCAGCGTTTCGGCGTTGAATTGTGGTCTGTAGATTGTATCACCACCAGCCGGGCCAAGTCTCTTGGAAAAGGGCAGCTTAGAGGGTGAAACTCCCGTGCGCCTGGCAGGATGAGATGCTAATCAAAGAGTCGAGTTGTTTGGGATTGCAGCTCAAAGCGGGTGGTAAATTCCATCTAAAGCTAAATATTGGTGGGAGACCGATAGCGTACAAGTACCGTGAGGGAAAGATGCAAAGAACTTTGAAAAGAGAGTTAAAGAGTACCTGAAATCGCTGAAAGGGAAGCGAAGGAAACCAGTGCAGGTCGAATCATACTTCCCTGGCCGCTTGCGGCTTGGGCGCTGTGGCTTGACCAATGTCCTGCTTGGTTGAAACTTTTGGAAGAGCTTAAAGGGAGTTGACCTTTACTGCTGACATTGGTTCCAACTGAGCCAGACAAAATGGTTTTCTTTTTCCCGTCTTGAAACACGGACCAAGGAGTCTAACATATGTGCGAGTACAGGGGTGGCAAACCCCGGTGCGCAATGAAAGTGACAGTGGTTGGATGCTTTT-GCACAATCCGCCGGCCTCAATCCCTCGGGAGAACGGTCTGAGTGTGAGCATACATGTTGGGACCCGAAAGATGGTGAACTATGCCTGAATAGGGCAAAGCCAGGGGAAACTCTGGTGGAGGCTCGTA
>Hantzschia_amphioxys_(Sterre6)b_HANT020-11
ATTACACCACAACCAGGTGTAGATCCAGTAGAAGCTGCCGCTGCAGTAGCTGGTGAATCTTCTACAGCAACATGGACGGTTGTATGGACTGATTTATTAACAGCATGTGACCGTTACAGAGCTAAAGCATATCGTGTAGATCCAGTTCCAAATACAACAGATCAATACTTCGCTTTTATCGCATACGAATGTGATTTATTTGAAGAAGGTTCTTTAGCTAATTTAACAGCTTCTATTATTGGAAACGTATTTGGTTTCAAAGCTGTATCAGCTTTACGTTTAGAAGATATGCGTATTCCTCATTCATACTTAAAAACGTTCCAAGGTCCTGCTACAGGTATTGTTGTAGAACGCGAGCGTTTAAACAAATACGGTGTTCCGTTATTAGGTGCAACAGTAAAACCAAAATTAGGTTTATCTGGTAAAAATTACGGTCGGGTAGTATATGAAGGTTTAAAGGGTGGTTTAGACTTCTTAAAAGATGACGAAAATATTAACTCTCAGCCATTTATGCGTTGGAGAGAGCGTTTTTTAAACTGTATGGAAGGTATTAACCGTGCTTCTGCTGCTACAGGTGAAGTTAAAGGTTCTTACTTAAACGTTACAGCTGCAACTATGGAAGAAGTATACAAACGTGCCGAGTATGCTAAAGAAGTAGGTTCTATCATTATCATGATCGATTTAGTTATGGGTTACACAGCAATTCAATCAATTGCTATCTGGGCTCGTGACAATGATATGATTTTACACTTACACCGTGCAGGTAACTCTACATACGCTCGTCAAAAAAATCATGGTATCAACTTCCGTGTTATTTGTAAATGGATGCGTATGGCTGGTGTAGATCATATTCACGCTGGTACCGTTGTAGGTAAATTAGAAGGTGATCCTTTAATGATTAAAGGTTTCTACGATACTTTACGTTTAACAACATTGTCAGTTAACTTACCTTACGGTATTTTCTTCGAAATGCCATGGGCTAGTTTACGAAAATGTATGCCTGTTGCATCTGGCGGTATTCACTGTGGTCAAAAAGCGGAGGAAAAGAAACTAACAAGGATTCCCTCAGTAAGGGCGACTGAAGCGGGAAGAGCTCAGGATGTGAATCAGCGTTTCGGCGTTGAATTGTGGTCTGTAGATTGTATCACCACCAGCCGGGCCAAGTCTCTTGGAAAAGGGCAGCTTAGAGGGTGAAACTCCCGTGCGCCTGGCAGGATGAGATGCTAATCAAAGAGTCGAGTTGTTTGGGATTGCAGCTCAAAGCGGGTGGTAAATTCCATCTAAAGCTAAATATTGGTGGGAGACCGATAGCGTACAAGTACCGTGAGGGAAAGATGCAAAGAACTTTGAAAAGAGAGTTAAAGAGTACCTGAAATCGCTGAAAGGGAAGCGAAGGAAACCAGTGCAGGTCGAATCATACTTCCCTGGCCGCTTGCGGCTTGGGCGCTGTGGCTTGACCAATGTCCTGCTTGGTTGAAACTTTTGGAAGAGCTTAAAGGGAGTTGACCTTTACTGCTGACATTGGTTCCAACTGAGCCAGACAAAATGGTTTTCTTTTTCCCGTCTTGAAACACGGACCAAGGAGTCTAACATATGTGCGAGTACAGGGGTGGCAAACCCCGGTGCGCAATGAAAGTGACAGTGGTTGGATGCTTTT-GCACAATCCGCCGGCCTCAATCCCTCGGGAGAACGGTCTGAGTGTGAGCATACATGTTGGGACCCGAAAGATGGTGAACTATGCCTGAATAGGGCAAAGCCAGGGGAAACTCTGGTGGAGGCTCGTA
>Hantzschia_amphioxys_D27_008
ATTACACCACAACCAGGTGTAGATCCAGTAGAAGCTGCCGCTGCAGTAGCTGGTGAATCTTCTACAGCAACATGGACGGTTGTATGGACTGATTTATTAACAGCATGTGACCGTTACAGAGCTAAAGCATATCGTGTAGATCCAGTTCCAAATACAACAGATCAATACTTCGCTTTTATCGCATACGAATGTGATTTATTTGAAGAAGGTTCTTTAGCTAATTTAACAGCTTCTATTATTGGAAACGTATTTGGTTTCAAAGCTGTATCAGCTTTACGTTTAGAAGATATGCGTATTCCTCATTCATACTTAAAAACGTTCCAAGGTCCTGCTACAGGTATTGTTGTAGAACGCGAGCGTTTAAACAAATACGGTGTTCCGTTATTAGGTGCAACAGTAAAACCAAAATTAGGTTTATCTGGTAAAAATTACGGTCGGGTAGTATATGAAGGTTTAAAAGGTGGTTTAGACTTCTTAAAAGATGACGAAAATATTAACTCTCAGCCATTTATGCGTTGGAGAGAGCGTTTTTTAAACTGTATGGAAGGTATTAACCGTGCTTCTGCTGCTACAGGTGAAGTTAAAGGTTCTTACTTAAACGTTACAGCTGCAACTATGGAAGAAGTATACAAACGTGCCGAGTATGCTAAAGAAGTAGGTTCTATCATTATCATGATCGATTTAGTTATGGGTTACACAGCAATTCAATCAATTGCTATCTGGGCTCGTGACAATGATATGATTTTACACTTACACCGTGCAGGTAACTCTACATACGCTCGTCAAAAAAATCATGGTATCAACTTCCGTGTTATTTGTAAATGGATGCGTATGGCTGGTGTAGATCATATTCACGCTGGTACCGTTGTAGGTAAATTAGAAGGTGATCCTTTAATGATTAAAGGnnnnnnnnnnnnnnnnnnnnnnnnnnnnnnnnnnnnnnnnnnnnnnnnnnnnnnnnnnnnnnnnnnnnnnnnnnnnnnnnnnnnnnnnnnnnnnnnnnnnnnnnnnnnnnnnnnnnnnnnnnnnnnnnnnnnnnnnnnnnnnnnnnnnnnnnnnnnnnnnnnnnnAAGGGCGACTGAAGCGGGAAGAGCTCAGGATGTGAATCAGCGTTTCGGCGTTGAATTGTGGTCTGTAGATTGTATCACCACCAGCCGGGCCAAGTCTCTTGGAAAAGGGCAGCTTAGAGGGTGAAACTCCCGTGCGCCTGGCAGGATGAGATGCTAATCAAAGAGTCGAGTTGTTTGGGATTGCAGCTCAAAGCGGGTGGTAAATTCCATCTAAAGCTAAATATTGGTGGGAGACCGATAGCGTACAAGTACCGTGAGGGAAAGATGCAAAGAACTTTGAAAAGAGAGTTAAAGAGTACCTGAAATCGCTGAAAGGGAAGCGAAGGAAACCAGTGCAGGTCGAATCATACTTCCCTGGCCGCTTGCGGCTTGGGCGCTGTGGCTTGACCAATGTCCTGCTTGGTTGAAACTTTTGGAAGAGCTTAAAGGGAGTTGACCTTTACTGCTGACATTGGTTCCAACTGAGCCAGACAAAATGGTTTTCTTTTTCCCGTCTTGAAACACGGACCAAGGAGTCTAACATATGTGCGAGTACAGGGGTGGCAAACCCCGGTGCGCAATGAAAGTGACAGTGGTTGGATGCTTTTTGCACAATCCGCCGGCCTCAATCCCTCGGGAGAACGGTCTGAGTGTGAGCATACATGTTGGGACCCGAAAGATGGTGAACTATGCCTGAATAGGGCAAAGCCAGGGGAAACTCTGGTGGAGGCTCGTA
>Hantzschia_amphioxys_MZ-BH14
ATTACACCACAACCAGGTGTAGATCCAGTAGAAGCTGCCGCTGCAGTAGCTGGTGAATCTTCTACAGCAACATGGACGGTTGTATGGACTGATTTATTAACAGCATGTGACCGTTACAGAGCTAAAGCATATCGTGTAGATCCAGTTCCAAATACAACAGATCAATACTTCGCTTTTATCGCATACGAATGTGATTTATTTGAAGAAGGTTCTTTAG-TAATTTAACAGCTTCTATTATTGGAAACGTATTTGGTTTCAAAGCTGTATCAGCTTTACGTTTAGAAGATATGCGTATTCCTCATTCATACTTAAAAACGTTCCAAGGTCCTGCTACAGGTATTGTTGTAGAACGCGAGCGTTTAAACAAATACGGTGTTCCGTTATTAGGTGCAACAGTAAAACCAAAATTAGGTTTATCTGGTAAAAATTACGGTCGGGTAGTATATGAAGGTTTAAAAGGTGGTTTAGACTTCTTAAAAGATGACGAAAATATTAACTCTCAACCATTTATGCGTTGGAGAGAGCGTTTTTTAAACTGTATGGAAGGTATTAACCGTGCTTCTGCTGCTACAGGTGAAGTTAAAGGTTCTTACTTAAACGTTACAGCTGCAACTATGGAAGAAGTATACAAACGTGCTGAGTATGCTAAAGAAGTAGGTTCGATCATTATCATGATCGATTTAGTTATGGGTTACACAGCAATTCAATCAATTGCTATCTGGGCTCGTGACAATGATCTGATTTTACACTTACACCGTGCAGGTAACTCTACATACGCTCGTCAAAAAAATCATGGTATCAACTTCCGTGTTATTTGTAAATGGATGCGTATGGCTGGTGTAGATCATATTCACGCTGGTACCGTTGTAGGTAAATTAGAAGGTGATCCTTTAATGATTAAAGGTTTCTACGATACTTTACGTTTAACAACATTGTCAGTTAACTTACCTTACGGTATTTTCTTCGAAATGCCATGGGCTAGTTTACGAAAATGTATGCCTGTTGCATCTGGTGGTATTCACTGTGGTCAAAAAGCGGAGGAAAAGAAACTAACCAGGATTCCCTCAGTAAGGGCGACTGAAGCGGGAAGAGCTCAGGATGTGAATCAGCGCTTCGGCGTTGAATTGTGGTCTGTAGATTGTATCACCACCAGCCGGGCCAAGTCTCTTGGAAAAGGGCAGCTTAGAGGGTGAAACTCCCGTGCGCCTGGCAGGATGAGATGCTAATCAAAGAGTCGAGTTGTTTGGGATTGCAGCTCAAAGCGGGTGGTAAATTCCATCTAAAGCTAAATATTGGTGGGAGACCGATAGCGTACAAGTACCGTGAGGGAAAGATGCAAAGAACTTTGAAAAGAGAGTTAAAGAGTACCTGAAATCGCTGAAAGGGAAGCGAAGGAAACCAGTGCAGGTCGAATCATACTTCCCTGGCCGCTTGCGGCTTGGGCGCTGTGGCTTGACCAATGTCCTGCTTGGTTGAAACTTTTGGAAGAGCTTGAAGGGAGTTGACCTTCACTGCTGACATTGGTTCCAACTGAGCTAGACAAAATGGTTTTCTTTTTCCCGTCTTGAAACACGGACCAAGGAGTCTAACATATGTGCGAGTACAGGGGTGGCAAACCCCGGTGCGCAATGAAAGTGACAGTGGTTGGATGCTTTTTGCACAATCCGCCGGCCTCAATCCCTCGGGAGAACGGTCTGAGTGTGAGCATACATGTCGGGACCCGAAAGATGGTGAACTATGCCTGAATAGGGCAAAGCCAGGGGAAACTCTGGTGGAGGCTCGTA
>Hantzschia_amphioxys_MZ-BH15
ATTACACCACAACCAGGTGTAGATCCAGTAGAAGCTGCCGCTGCAGTAGCTGGTGAATCTTCTACAGCAACATGGACGGTTGTATGGACTGATTTATTAACAGCATGTGACCGTTACAGAGCTAAAGCATATCGTGTAGATCCAGTTCCAAATACAACAGATCAATACTTCGCTTTTATCGCATACGAATGTGATTTATTTGAAGAAGGTTCTTTAGCTAATTTAACAGCTTCTATTATTGGAAACGTATTTGGTTTCAAAGCTGTATCAGCTTTACGTTTAGAAGATATGCGTATTCCTCATTCATACTTAAAAACGTTCCAAGGTCCTGCTACAGGTATTGTTGTAGAACGCGAGCGTTTAAACAAATACGGTGTTCCGTTATTAGGTGCAACAGTAAAACCAAAATTAGGTTTATCTGGTAAAAATTACGGTCGGGTAGTATATGAAGGTTTAAAAGGTGGTTTAGACTTCTTAAAAGATGACGAAAATATTAACTCTCAACCATTTATGCGTTGGAGAGAGCGTTTTTTAAACTGTATGGAAGGTATTAACCGTGCTTCTGCTGCTACAGGTGAAGTTAAAGGTTCTTACTTAAACGTTACAGCTGCAACTATGGAAGAAGTATACAAACGTGCTGAGTATGCTAAAGAAGTAGGTTCGATCATTATCATGATCGATTTAGTTATGGGTTACACAGCAATTCAATCAATTGCTATCTGGGCTCGTGACAATGATCTGATTTTACACTTACACCGTGCAGGTAACTCTACATACGCTCGTCAAAAAAATCATGGTATCAACTTCCGTGTTATTTGTAAATGGATGCGTATGGCTGGTGTAGATCATATTCACGCTGGTACCGTTGTAGGTAAATTAGAAGGTGATCCTTTAATGATTAAAGGTTTCTACGATACTTTACGTTTAACAACATTGTCAGTTAACTTACCTTACGGTATTTTCTTCGAAATGCCATGGGCTAGTTTACGAAAATGTATGCCTGTTGCATCTGGTGGTATTCACTGTGGTCAAAAAGCGGAGGAAAAGAAACTAACTAGGATTCCCTCAGTAAGGGCGACTGAAGCGGGAAGAGCTCAGGATGTGAATCAGCGCTTCGGCGTTGAATTGTGGTCTGTAGATTGTATCACCACCAGCCGGGCCAAGTCTCTTGGAAAAGGGCAGCTTAGAGGGTGAAACTCCCGTGCGCCTGGCAGGATGAGATGCTAATCAAAGAGTCGAGTTGTTTGGGATTGCAGCTCAAAGCGGGTGGTAAATTCCATCTAAAGCTAAATATTGGTGGGAGACCGATAGCGTACAAGTACCGTGAGGGAAAGATGCAAAGAACTTTGAAAAGAGAGTTAAAGAGTACCTGAAATCGCTGAAAGGGAAGCGAAGGAAACCAGTGCAGGTCGAATCATACTTCCCTGGCCGCTTGCGGCTTGGGCGCTGTGGCTTGACCAATGTCCTGCTTGGTTGAAACTTTTGGAAGAGCTTGAAGGGAGTTGACCTTCACTGCTGACATTGGTTCCAACTGAGCTAGACAAAATGGTTTTCTTTTTCCCGTCTTGAAACACGGACCAAGGAGTCTAACATATGTGCGAGTACAGGGGTGGCAAACCCCGGTGCGCAATGAAAGTGACAGTGGTTGGATGCTTTTTGCACAATCCGCCGGCCTCAATCCCTCGGGAGAACGGTCTGAGTGTGAGCATACATGTTGGGACCCGAAAGATGGTGAACTATGCCTGAATAGGGCAAAGCCAGGGGAAACTCTGGTGGAGGCTCGTA
>Hantzschia_amphioxys_MZ-BH8
ATTACACCACAACCAGGTGTAGATCCAGTAGAAGCTGCCGCTGCAGTAGCTGGTGAATCTTCTACAGCAACATGGACGGTTGTATGGACTGATTTATTAACAGCATGTGACCGTTACAGAGCTAAAGCATATCGTGTAGATCCAGTTCCAAATACAACAGATCAATACTTCGCTTTTATCGCATACGAATGTGATTTATTTGAAGAAGGTTCTTTAGCTAATTTAACAGCTTCTATTATTGGAAACGTATTTGGTTTCAAAGCTGTATCAGCTTTACGTTTAGAAGATATGCGTATTCCTCATTCATACTTAAAAACGTTCCAAGGTCCTGCTACAGGTATTGTTGTAGAACGCGAGCGTTTAAACAAATACGGTGTTCCGTTATTAGGTGCAACAGTAAAACCAAAATTAGGTTTATCTGGTAAAAATTACGGTCGGGTAGTATATGAAGGTTTAAAAGGTGGTTTAGACTTCTTAAAAGATGACGAAAATATTAACTCTCAGCCATTTATGCGTTGGAGAGAGCGTTTTTTAAACTGTATGGAAGGTATTAACCGTGCTTCTGCTGCTACAGGTGAAGTTAAAGGTTCTTACTTAAACGTTACAGCTGCAACTATGGAAGAAGTATACAAACGTGCCGAGTATGCTAAAGAAGTAGGTTCTATCATTATCATGATCGATTTAGTTATGGGTTACACAGCAATTCAATCAATTGCTATCTGGGCTCGTGACAATGATATGATTTTACACTTACACCGTGCAGGTAACTCTACATACGCTCGTCAAAAAAATCATGGTATCAACTTCCGTGTTATTTGTAAATGGATGCGTATGGCTGGTGTAGATCATATTCACGCTGGTACCGTTGTAGGTAAATTAGAAGGTGATCCTTTAATGATTAAAGGTTTCTACGATACTTTACGTTTAACAACATTGTCAGTTAACTTACCTTACGGTATTTTCTTCGAAATGCCATGGGCTAGTT-ACGAAAATGTATGCCTGTTGCATCTGGCGGTATTCACTGTGGTCAAAAAGCGGAGGAAAAGAAACTAACAAGGATTCCCTCAGTAAGGGCGACTGAAGCGGGAAGAGCTCAGGATGTGAATCAGCGTTTCGGCGTTGAATTGTGGTCTGTAGATTGTATCACCACCAGCCGGGCCAAGTCTCTTGGAAAAGGGCAGCTTAGAGGGTGAAACTCCCGTGCGCCTGGCAGGATGAGATGCTAATCAAAGAGTCGAGTTGTTTGGGATTGCAGCTCAAAGCGGGTGGTAAATTCCATCTAAAGCTAAATATTGGTGGGAGACCGATAGCGTACAAGTACCGTGAGGGAAAGATGCAAAGAACTTTGAAAAGAGAGTTAAAGAGTACCTGAAATCGCTGAAAGGGAAGCGAAGGAAACCAGTGCAGGTCGAATCATACTTCCCTGGCCGCTTGCGGCTTGGGCGCTGTGGCTTGACCAATGTCCTGCTTGGTTGAAACTTTTGGAAGAGCTTAAAGGGAGTTGACCTTTACTGCTGACATTGGTTCCAACTGAGCCAGACAAAATGGTTTTCTTTTTCCCGTCTTGAAACACGGACCAAGGAGTCTAACATATGTGCGAGTACAGGGGTGGCAAACCCCGGTGCGCAATGAAAGTGACAGTGGTTGGATGCTTTTTGCACAATCCGCCGGCCTCAATCCCTCGGGAGAACGGTCTGAGTGTGAGCATACATGTTGGGACCCGAAAGATGGTGAACTATGCCTGAATAGGGCAAAGCCAGGGGAAACTCTGGTGGAGGCTCGTA
>Hantzschia_amphioxys_MZ-BH9
ATTACACCACAACCAGGTGTAGATCCAGTAGAAGCTGCCGCTGCAGTAGCTGGTGAATCTTCTACAGCAACATGGACGGTTGTATGGACTGATTTATTAACAGCATGTGACCGTTACAGAGCTAAAGCATATCGTGTAGATCCAGTTCCAAATACAACAGATCAATACTTCGCTTTTATCGCATACGAATGTGATTTATTTGAAGAAGGTTCTTTAGCTAATTTAACAGCTTCTATTATTGGAAACGTATTTGGTTTCAAAGCTGTATCAGCTTTACGTTTAGAAGATATGCGTATTCCTCATTCATACTTAAAAACGTTCCAAGGTCCTGCTACAGGTATTGTTGTAGAACGCGAGCGTTTAAACAAATACGGTGTTCCGTTATTAGGTGCAACAGTAAAACCAAAATTAGGTTTATCTGGTAAAAATTACGGTCGGGTAGTATATGAAGGTTTAAAAGGTGGTTTAGACTTCTTAAAAGATGACGAAAATATTAACTCTCAACCATTTATGCGTTGGAGAGAGCGTTTTTTAAACTGTATGGAAGGTATTAACCGTGCTTCTGCTGCTACAGGTGAAGTTAAAGGTTCTTACTTAAACGTTACAGCTGCAACTATGGAAGAAGTATACAAACGTGCTGAGTATGCTAAAGAAGTAGGTTCTATCATTATCATGATCGATTTAGTTATGGGTTACACAGCAATTCAATCAATTGCTATCTGGGCTCGTGACAATGATCTGATTTTACACTTACACCGTGCAGGTAACTCTACATACGCTCGTCAAAAAAATCATGGTATCAACTTCCGTGTTATTTGTAAATGGATGCGTATGGCTGGTGTAGATCATATTCACGCTGGTACCGTTGTAGGTAAATTAGAAGGTGATCCTTTAATGATTAAAGGTTTCTACGATACTTTACGTTTAACAACATTGTCAGTTAACTTACCTTACGGTATTTTCTTCGAAATGCCATGGGCTAGTTTACGAAAATGTATGCCTGTTGCATCTGGTGGTATTCACTGTGGTCAAAAAGCGGAGGAAAAGAAACTAACTAGGATTCCCTCAGTAAGGGCGACTGAAGCGGGAAGAGCTCAGGATGTGAATCAGCGCTTCGGCGTTGAATTGTGGTCTGTAGATTGTATCACCACCAGCCGGGCCAAGTCTCTTGGAAAAGGGCAGCTTAGAGGGTGAAACTCCCGTGCGCCTGGCAGGATGAGATGCTAATCAAAGAGTCGAGTTGTTTGGGATTGCAGCTCAAAGCGGGTGGTAAATTCCATCTAAAGCTAAATATTGGTGGGAGACCGATAGCGTACAAGTACCGTGAGGGAAAGATGCAAAGAACTTTGAAAAGAGAGTTAAAGAGTACCTGAAATCGCTGAAAGGGAAGCGAAGGAAACCAGTGCAGGTCGAATCATACTTCCCTGGCCGCTTGCGGCTTGGGCGCTGTGGCTTGACCAATGTCCTGCTTGGTTGAAACTTTTGGAAGAGCTTGAAGGGAGTTGACCTTCACTGCTGACATTGGTTCCAACTGAGCTAGACAAAATGGTTTTCTTTTTCCCGTCTTGAAACACGGACCAAGGAGTCTAACATATGTGCGAGTACAGGGGTGGCAAACCCCGGTGCGCAATGAAAGTGACAGTGGTTGGATGCTTTTTGCACAATCCGCCGGCCTCAATCCCTCGGGAGAACGGTCTGAGTGTGAGCATACATGTTGGGACCCGAAAGATGGTGAACTATGCCTGAATAGGGCAAAGCCAGGGGAAACTCTGGTGGAGGCTCGTA
>Hantzschia_amphioxys_SCHIR_S11_HANT028-11
ATTACACCACAACCAGGTGTAGATCCAGTAGAAGCTGCCGCTGCAGTAGCTGGTGAATCTTCTACAGCAACATGGACAGTTGTATGGACTGATTTATTAACAGCATGTGACCGTTACAGAGCTAAAGCATATCGTGTAGATCCAGTTCCAAATACAACAGATCAATACTTCGCTTTTATCGCATACGAATGTGATTTATTTGAAGAAGGTTCTTTAGCTAATTTAACAGCTTCTATTATTGGAAACGTATTTGGTTTCAAAGCTGTATCAGCTTTACGTTTAGAAGATATGCGTATTCCTCATTCATACTTAAAAACGTTCCAAGGTCCTGCTACAGGTATTGTTGTAGAACGCGAGCGTTTAAACAAATACGGTGTTCCGTTATTAGGTGCAACAGTAAAACCAAAATTAGGTTTATCTGGTAAAAATTACGGTCGGGTAGTATATGAAGGTTTAAAAGGTGGTTTAGACTTCTTAAAAGATGACGAAAATATTAACTCTCAACCATTTATGCGTTGGAGAGAGCGTTTTTTAAACTGTATGGAAGGTATTAACCGTGCTTCTGCTGCTACAGGTGAAGTTAAAGGTTCTTACTTAAACGTTACAGCTGCAACTATGGAAGAAGTATACAAACGTGCTGAGTATGCTAAAGAAGTAGGTTCTATCATTATCATGATCGATTTAGTTATGGGTTACACAGCAATTCAATCAATTGCTATCTGGGCTCGTGACAATGACCTGATTTTACACTTACACCGTGCAGGTAACTCTACATACGCTCGTCAAAAAAATCATGGTATCAACTTCCGTGTTATTTGTAAATGGATGCGTATGGCTGGTGTAGATCATATTCACGCTGGTACCGTTGTAGGTAAATTAGAAGGTRWYCCTTTAATGATTAAAGGTTTCTACGATACTTTACGTTTAACAACATTGTCAGTTAACTTACCTTACGGTATTTTCTTCGAAATGCCATGGGCTAGTTTACGAAAATGTATGCCTGTTGCATCTGGCGGTATTCACTGTGGTCAAAAAGCGGAGGAAAAGAAACTAACTAGGATTCCCTCAGTAAGGGCGACTGAAGCGGGAAGAGCTCAGGATGTGAATCAGCGCTTCGGCGTTGAATTGTGGTCTGTAGATTGTATCACCACCAGCCGGGCCAAGTCTCTTGGAAAAGGGCAGCTTAGAGGGTGAAACTCCCGTGCGCCTGGCAGGATGAGATGCTAATCAAAGAGTCGAGTTGTTTGGGATTGCAGCTCAAAGCGGGTGGTAAATTCCATCTAAAGCTAAATATTGGTGGGAGACCGATAGCGTACAAGTACCGTGAGGGAAAGATGCAAAGAACTTTGAAAAGAGAGTTAAAGAGTACCTGAAATCGCTGAAAGGGAAGCGAAGGAAACCAGTGCAGGTCGAATCATACTTCCCTGGCCGCTTGCGGCTTGGGCGCTGTGGCTTGACCAATGTCCTGCTTGGTTGAAACTTTTGGAAGAGCTTGAAAGGAGTTGACTTTCACTGCTGACATTGGTTCCAACTGAGCTAGACAAAATGGTTTTCTTTTTCCCGTCTTGAAACACGGACCAAGGAGTCTAACATATGTGCGAGTACAGGGGTGGCAAACCCCGGTGCGCAATGAAAGTGACAGTGGTTGGATGCTTTT-GCACAATCCGCCGGCCTCAATCCCTCGGGAGAACGGTCTGAGTGTGAGCATACATGTTGGGACCCGAAAGATGGTGAACTATGCCTGAATAGGGCAAAGCCAGGGGAAACTCTGGTGGAGGCTCGTA
>Hantzschia_amphioxys_SCHIR_S15_HANT030-11
ATTACACCACAACCAGGTGTAGATCCAGTAGAAGCTGCCGCTGCAGTAGCTGGTGAATCTTCTACAGCAACATGGACAGTTGTATGGACTGATTTATTAACAGCATGTGACCGTTACAGAGCTAAAGCATATCGTGTAGATCCAGTTCCAAATACAACAGATCAATACTTCGCTTTTATCGCATACGAATGTGATTTATTTGAAGAAGGTTCTTTAGCTAATTTAACAGCTTCTATTATTGGAAACGTATTTGGTTTCAAAGCTGTATCAGCTTTACGTTTAGAAGATATGCGTATTCCTCATTCATACTTAAAAACGTTCCAAGGTCCTGCTACAGGTATTGTTGTAGAACGCGAGCGTTTAAACAAATACGGTGTTCCGTTATTAGGTGCAACAGTAAAACCAAAATTAGGTTTATCTGGTAAAAATTACGGTCGGGTAGTATATGAAGGTTTAAAAGGTGGTTTAGACTTCTTAAAAGATGACGAAAATATTAACTCTCAACCATTTATGCGTTGGAGAGAGCGTTTTTTAAACTGTATGGAAGGTATTAACCGTGCTTCTGCTGCTACAGGTGAAGTTAAAGGTTCTTACTTAAACGTTACAGCTGCAACTATGGAAGAAGTATACAAACGTGCTGAGTATGCTAAAGAAGTAGGTTCTATCATTATCATGATCGATTTAGTTATGGGTTACACAGCAATTCAATCAATTGCTATCTGGGCTCGTGACAATGACCTGATTTTACACTTACACCGTGCAGGTAACTCTACATACGCTCGTCAAAAAAATCATGGTATCAACTTCCGTGTTATTTGTAAATGGATGCGTATGGCTGGTGTAGATCATATTCACGCTGGTACCGTTGTAGGTAAATTAGAAGGTGATCCTTTAATGATTAAAGGTTTCTACGATACTTTACGTTTAACAACATTGTCAGTTAACTTACCTTACGGTATTTTCTTCGAAATGCCATGGGCTAGTTTACGAAAATGTATGCCTGTTGCATCTGGCGGTATTCACTGTGGTCAAAAAGCGGAGGAAAAGAAACTAACTAGGATTCCCTCAGTAAGGGCGACTGAAGCGGGAAGAGCTCAGGATGTGAATCAGCGCTTCGGCGTTGAATTGTGGTCTGTAGATTGTATCACCACCAGCCGGGCCAAGTCTCTTGGAAAAGGGCAGCTTAGAGGGTGAAACTCCCGTGCGCCTGGCAGGATGAGATGCTAATCAAAGAGTCGAGTTGTTTGGGATTGCAGCTCAAAGCGGGTGGTAAATTCCATCTAAAGCTAAATATTGGTGGGAGACCGATAGCGTACAAGTACCGTGAGGGAAAGATGCAAAGAACTTTGAAAAGAGAGTTAAAGAGTACCTGAAATCGCTGAAAGGGAAGCGAAGGAAACCAGTGCAGGTCGAATCATACTTCCCTGGCCGCTTGCGGCTTGGGCGCTGTGGCTTGACCAATGTCCTGCTTGGTTGAAACTTTTGGAAGAGCTTGAAAGGAGTTGACTTTCACTGCTGACATTGGTTCCAACTGAGCTAGACAAAATGGTTTTCTTTTTCCCGTCTTGAAACACGGACCAAGGAGTCTAACATATGTGCGAGTACAGGGGTGGCAAACCCCGGTGCGCAATGAAAGTGACAGTGGTTGGATGCTTTT-GCACAATCCGCCGGCCTCAATCCCTCGGGAGAACGGTCTGAGTGTGAGCATACATGTTGGGACCCGAAAGATGGTGAACTATGCCTGAATAGGGCAAAGCCAGGGGAAACTCTGGTGGAGGCTCGTA
>Hantzschia_amphioxys_SCHIR_S16_HANT031-11
ATTACACCACAACCGGGTGTAGATCCAGTAGAAGCTGCCGCTGCAGTAGCTGGTGAATCTTCTACAGCAACATGGACAGTTGTATGGACTGATTTATTAACAGCATGTGACCGTTACAGAGCTAAAGCATATCGTGTAGATCCAGTTCCAAATACAACAGATCAATACTTCGCTTTTATCGCATACGAATGTGATTTATTTGAAGAAGGTTCTTTAGCTAATTTAACAGCTTCTATTATTGGAAACGTATTTGGTTTCAAAGCTGTATCAGCTTTACGTTTAGAAGATATGCGTATTCCTCATTCATACTTAAAAACGTTCCAAGGTCCTGCTACAGGTATTGTTGTAGAACGCGAGCGTTTAAACAAATACGGTGTTCCGTTATTAGGTGCAACAGTAAAACCAAAATTAGGTTTATCTGGTAAAAATTACGGTCGGGTAGTATATGAAGGTTTAAAAGGTGGTTTAGACTTCTTAAAAGATGACGAAAATATTAACTCTCAACCATTTATGCGTTGGAGAGAGCGTTTTTTAAACTGTATGGAAGGTATTAACCGTGCTTCTGCTGCTACAGGTGAAGTTAAAGGTTCTTACTTAAACGTTACAGCTGCAACTATGGAAGAAGTATACAAACGTGCTGAGTATGCTAAAGAAGTAGGTTCTATCATTATCATGATCGATTTAGTTATGGGTTACACAGCAATTCAATCAATTGCTATCTGGGCTCGTGACAATGACCTGATTTTACACTTACACCGTGCAGGTAACTCTACATACGCTCGTCAAAAAAATCATGGTATCAACTTCCGTGTTATTTGTAAATGGATGCGTATGGCTGGTGTAGATCATATTCACGCTGGTACCGTTGTAGGTAAATTAGAAGGTGATCCTTTAATGATTAAAGGTTTCTACGATACTTTACGTTTAACAACATTGTCAGTTAACTTACCTTACGGTATTTTCTTCGAAATGCCATGGGCTAGTTTACGAAAATGTATGCCTGTTGCATCTGGCGGTATTCACTGTGGTCAAAAAGCGGAGGAAAAGAAACTAACTAGGATTCCCTCAGTAAGGGCGACTGAAGCGGGAAGAGCTCAGGATGTGAATCAGCGCTTCGGCGTTGAATTGTGGTCTGTAGATTGTATCACCACCAGCCGGGCCAAGTCTCTTGGAAAAGGGCAGCTTAGAGGGTGAAACTCCCGTGCGCCTGGCAGGATGAGATGCTAATCAAAGAGTCGAGTTGTTTGGGATTGCAGCTCAAAGCGGGTGGTAAATTCCATCTAAAGCTAAATATTGGTGGGAGACCGATAGCGTACAAGTACCGTGAGGGAAAGATGCAAAGAACTTTGAAAAGAGAGTTAAAGAGTACCTGAAATCGCTGAAAGGGAAGCGAAGGAAACCAGTGCAGGTCGAATCATACTTCCCTGGCCGCTTGCGGCTTGGGCGCTGTGGCTTGACCAATGTCCTGCTTGGTTGAAACTTTTGGAAGAGCTTGAAAGGAGTTGACTTTCACTGCTGACATTGGTTCCAACTGAGCTAGACAAAATGGTTTTCTTTTTCCCGTCTTGAAACACGGACCAAGGAGTCTAACATATGTGCGAGTACAGGGGTGGCAAACCCCGGTGCGCAATGAAAGTGACAGTGGTTGGATGCTTTT-GCACAATCCGCCGGCCTCAATCCCTCGGGAGAACGGTCTGAGTGTGAGCATACATGTTGGGACCCGAAAGATGGTGAACTATGCCTGAATAGGGCAAAGCCAGGGGAAACTCTGGTGGAGGCTCGTA
>Hantzschia_attractiva_MZ-BH11
ATTACACCACAACCTGGTGTAGATCCAGTAGAAGCTGCTGCTGCAGTAGCTGGTGAATCTTCTACAGCAACATGGACAGTTGTATGGACTGATTTATTAACAGCATGTGATCGTTACCGTGCTAAAGCATACCGTGTAGATCCAGTTCCAAATACATCAGATCAATACTTCGCTTTTATAGCATATGAATGTGATTTATTTGAAGAAGGTTCTTTAGCTAATTTAACAGCTTCTATTATTGGAAACGTATTTGGTTTCAAAGCTGTATCAGCTTTACGTTTAGAAGATATGCGTATTCCTCATTCATATTTAAAAACATTCCAAGGTCCTGCTACAGGTATTGTTGTAGAACGTGAACGTTTAAATAAATATGGTGTCCCGTTATTAGGTGCAACAGTAAAACCAAAATTAGGTTTATCTGGTAAAAATTACGGTCGTGTAGTATATGAAGGGTTAAAAGGTGGTTTAGACTTCTTAAAAGATGACGAAAACATTAATTCTCAGCCATTCATGCGCTGGAGAGAGCGTTTTTTAAACTGTATGGAAGGTATTAACCGTGCTTCTGCCGCTACAGGTGAGGTTAAAGGTTCATACTTAAACGTTACAGCTGCAACTATGGAAGAAGTATACAAACGTGCCGAGTATGCTAAAGAAGTAGGATCTGTAATTATCATGATCGACTTAGTTATGGGTTACACAGCAATCCAATCAATTGCTCTTTGGTCTCGTGAAAATGACTGTATCTTGCACTTACACCGTGCAGGTAACTCTACTTACGCTCGTCAAAAAAACCATGGTATTAACTTCCGTGTTATTTGTAAATGGATGCGTATGGCTGGTGTAGATCATATCCACGCTGGTACAGTTGTAGGTAAATTAGAAGGTGATCCTTTAATGATTAAAGGTTTTTACGATACTTTACGTTTAACAACATTATCAGTTAACTTACCTTACGGTATTTTCTTCGAAATGCCATGGGCGAGCTTACGTAAATGTATGCCTGTTGCATCTGGTGGTATTCACTGTGGTCAAAAAGCGGAGGAAAAGAAACTAACCAGGATTCCCCCAGTAAGGGCGACTGAAGCGGGAAGAGCTCAGGATGTGAATCAGCGCTTCGGCGTTGAATTGTGGTCTGTAGATTGCATCATTACCAGCCGGGCCAAGTCTCTTGGAAAAGGGCAGCTTAGAGGGTGAAACTCCCGTGCGCCTGGCAGGATGAGATGTTAATCAACGAGTCGAGTTGTTTGGGATTGCAGCTCAAAGTGGGTGGTAAATTCCATCTAAAGCTAAATATTGGTGGGAGACCGATAGCGTACAAGTACCGTGAGGGAAAGATGCAAAGAACTTTGAAAAGAGAGTTAAAGAGTACCTGAAATCGCTGAAACGGAAGCGAAGGAAACCAGTGTAGGTCAAGTTATACTTCCCTGGCCGCTTGCGGCTTGGGCGCTGTGGCTTGTCCAGAGTCTTGCTGGGTTGGAACTTTCGGAAGAGCTTGAAGGGAGTTGACCTTCTTTGCTGACGTTTGTTCCAACTGAGCCAGACAAAATGGTTTTCTTTTCCCCGTCTTGAAACACGGACCAAGGAGTCTAACATATGTGCGAGTACAGGGGTGGCAAACCTCGGTGCGTAATGAAAGTGACAGTGGTTGGATGCTTTT-GCACAATCCGCCGGCCTCAATCCCTCGGGAGAACGGTCTGAGTGTGAGCATACATGTTGGGACCCGAAAGATGGTGAACTATGCCTGAATAGGGCAAAGCCAGGGGAAACTCTGGTGGAGGCTCGTA
>Hantzschia_cf._amphioxys_(Sterre1)f_HANT012-11
ATTACACCACAACCTGGTGTAGATCCAGTAGAAGCTGCTGCTGCAGTAGCTGGTGAATCTTCTACAGCAACATGGACAGTTGTATGGACTGATTTATTAACAGCATGTGACCGTTACCGTGCTAAAGCATACCGTGTAGATCCAGTTCCAAATACAACAGATCAATACTTCGCTTTTATAGCATACGAATGTGATTTATTTGAAGAAGGTTCTTTAGCTAATTTAACAGCTTCTATTATTGGAAACGTATTTGGTTTCAAAGCTGTATCAGCTTTACGTTTAGAAGATATGCGTATTCCTCATTCATATTTAAAAACATTCCAAGGTCCTGCTACAGGTATTGTTGTAGAACGTGAGCGTTTAAATAAATATGGTGTCCCGTTATTAGGTGCAACAGTAAAACCAAAATTAGGTTTATCAGGTAAAAATTACGGTCGTGTAGTATATGAAGGGTTAAAAGGTGGTTTAGACTTCTTAAAAGATGACGAAAACATTAATTCTCAGCCATTCATGCGCTGGAGAGAGCGTTTTCTAAACTGTATGGAAGGTATTAACCGTGCTTCTGCCGCTACAGGTGAGGTTAAAGGTTCGTACTTAAACGTTACGGCTGCAACTATGGAAGAAGTATACAAACGTGCCGAGTATGCTAAAGAAGTAGGGTCTGTAATTATCATGATCGACTTAGTTATGGGTTACACAGCAATTCAATCAATTGCTATCTGGTCTCGTGATAATGACATGCTTTTACACTTACACCGTGCAGGTAATTCTACTTACGCTCGTCAAAAAAATCATGGTATTAACTTCCGTGTTATTTGTAAATGGATGCGTATGGCTGGTGTAGATCATATTCACGCTGGTACAGTTGTAGGTAAATTAGAAGGTGATCCTTTAATGATTAAAGGGTTCTACGATACTTTACGTTTAACAACATTATCAGTTAACTTACCTTACGGTATTTTCTTCGAAATGCCATGGGCGAGCTTACGTAAATGTATGCCTGTTGCATCTGGTGGTATTCACTGCGGTCAAAAAGCGGAGGAAAAGAAACTAACTAGGATTCCCCCAGTAAGGGCGACTGAAGCGGGAAGAGCTCAGGATGTGAATCAGCGCTTTGGCGTTGAATTGTGGTCTGTAGATTGCATCATTACCAGCCGGGCCAAGTCTCTTGGAAAAGGGCAGCTTAGAGGGTGAAACTCCCGTGCGCCTGGCAGGATGAGATGCTAATCAACGAGTCGAGTTGTTTGGGATTGCAGCTCAAAGTGGGTGGTAAATTCCATCTAAAGCTAAATATTGGTGGGAGACCGATAGCGTACAAGTACCGTGAGGGAAAGATGCAAAGAACTTTGAAAAGAGAGTTAAAGAGTACCTGAAATCGCTGAAAGGGAAGCGAAGGAAACCAGTGCAGGTCAAGTTATACTTCCCTGGCCGCTCGCGGCTTGGGCGCTGTGGTTTGACCAGAGTCTTGCTGGGTTGAAACTTTCGGAAGAGCTTGAAGGGAGTTGACCTTCTTTGCTGACGTTTGTTTCAACTGAGCCAGACAAAATGGTTTTCTTTTCCCCGTCTTGAAACACGGACCAAGGAGTCTAACATATGTGCGAGTACAGGGGTGGCAAACCCCGGTGCGTAATGAAAGTGACAGTGGTTGGATGCTTTT-GCACAATCCGCCGGCCTCAATCCCTCGGGAGAACGGTCTGAGTGTGAGCATACATGTTGGGACCCGAAAGATGGTGAACTATGCCTGAATAGGGCAAAGCCAGGGGAAACTCTGGTGGAGGCTCGTA
>Hantzschia_cf._amphioxys_(Sterre1)h_HANT013-11
ATTACACCACAACCTGGTGTAGATCCAGTAGAAGCTGCTGCTGCAGTAGCTGGTGAATCTTCTACAGCAACATGGACAGTTGTATGGACTGATTTATTAACAGCATGTGACCGTTACCGTGCTAAAGCATACCGTGTAGATCCAGTTCCAAATACAACAGATCAATACTTCGCTTTTATAGCATACGAATGTGATTTATTTGAAGAAGGTTCTTTAGCTAATTTAACAGCTTCTATTATTGGAAACGTATTTGGTTTCAAAGCTGTATCAGCTTTACGTTTAGAAGATATGCGTATTCCTCATTCATATTTAAAAACATTCCAAGGTCCTGCTACAGGTATTGTTGTAGAACGTGAGCGTTTAAATAAATATGGTGTCCCGTTATTAGGTGCAACAGTAAAACCAAAATTAGGTTTATCAGGTAAAAATTACGGTCGTGTAGTATATGAAGGGTTAAAAGGTGGTTTAGACTTCTTAAAAGATGACGAAAACATTAATTCTCAACCATTCATGCGCTGGAGAGAGCGTTTTCTAAACTGTATGGAAGGTATTAACCGTGCTTCTGCCGCTACAGGTGAGGTTAAAGGTTCGTACTTAAACGTTACGGCTGCAACTATGGAAGAAGTATACAAACGTGCCGAGTATGCTAAAGAAGTAGGGTCTGTAATTATCATGATCGACTTAGTTATGGGTTACACAGCAATTCAATCAATTGCTATCTGGTCTCGTGATAATGACATGCTTTTACACTTACACCGTGCAGGTAATTCTACTTACGCTCGTCAAAAAAATCATGGTATTAACTTCCGTGTTATTTGTAAATGGATGCGTATGGCTGGTGTAGATCATATTCACGCTGGTACAGTTGTAGGTAAATTAGAAGGTGATCCTTTAATGATTAAAGGGTTCTACGATACTTTACGTTTAACAACATTATCAGTTAACTTACCTTACGGTATTTTCTTCGAAATGCCATGGGCGAGCTTACGTAAATGTATGCCTGTTGCATCTGGTGGTATTCACTGCGGTCAAAAAGCGGAGGAAAAGAAACTAACTAGGATTCCCTCAGTAAGGGCGACTGAAGCGGGAAGAGCTCAGGATGTGAATCAGCGCTTTGGCGTTGAATTGTGGTCTGTAGATTGCATCATTACCAGCCGGGCCAAGTCTCTTGGAAAAGGGCAGCTTAGAGGGTGAAACTCCCGTGCGCCTGGCAGGATGAGATGCTAATCAACGAGTCGAGTTGTTTGGGATTGCAGCTCAAAGTGGGTGGTAAATTCCATCTAAAGCTAAATATTGGTGGGAGACCGATAGCGTACAAGTACCGTGAGGGAAAGATGCAAAGAACTTTGAAAAGAGAGTTAAAGAGTACCTGAAATCGCTGAAAGGGAAGCGAAGGAAACCAGTGCAGGTCAAGTTATACTTCCCTGGCCGCTCGCGGCTTGGGCGCTGTGGTTTGACCAGAGTCTTGCTGGGTTGAAACTTTCGGAAGAGCTTGAAGGGAGTTGACCTTCTTTGCTGACGTTTGTTTCAACTGAGCCAGACAAAATGGTTTTCTTTTCCCCGTCTTGAAACACGGACCAAGGAGTCTAACATATGTGCGAGTACAGGGGTGGCAAACCCCGGTGCGTAATGAAAGTGACAGTGGTTGGATGCTTTT-GCACAATCCGCCGGCCTCAATCCCTCGGGAGAACGGTCTGAGTGTGAGCATACATGTTGGGACCCGAAAGATGGTGAACTATGCCTGAATAGGGCAAAGCCAGGGGAAACTCTGGTGGAGGCTCGTA
>Hantzschia_cf._amphioxys_(Sterre3)a_HANT015-11
ATTACACCACAACCAGGTGTAGATCCAGTAGAAGCTGCTGCTGCAGTAGCTGGTGAATCTTCTACAGCAACATGGACGGTTGTATGGACTGATTTATTAACAGCATGTGACCGTTACAGAGCTAAAGCATATCGTGTAGATCCAGTTCCAAATACAACAGATCAATACTTCGCTTTTATCGCATACGAATGTGATTTATTTGAAGAAGGTTCTTTAGCTAACTTAACAGCTTCTATTATTGGAAACGTATTTGGTTTCAAAGCTGTATCAGCTTTACGTTTAGAAGATATGCGTATTCCTCATTCATACTTAAAAACGTTCCAAGGTCCTGCTACAGGTATTGTTGTAGAACGTGAGCGTTTAAACAAATACGGTGTTCCGTTATTAGGTGCAACAGTAAAACCAAAATTAGGTTTATCTGGTAAAAATTACGGTCGTGTAGTATATGAAGGTTTAAAAGGTGGTTTAGACTTCTTAAAAGATGACGAAAATATTAACTCTCAGCCATTTATGCGCTGGAGAGAGCGTTTTTTAAACTGTATGGAAGGTATTAACCGTGCTTCTGCTGCTACAGGTGAAGTTAAAGGTTCTTACTTAAACGTTACAGCTGCAACTATGGAAGAAGTATACAAACGTGCTGAGTATGCTAAAGAAGTAGGTTCTGTAATTATCATGATCGATTTAGTTATGGGTTACACAGCAATTCAATCAATTGCTATCTGGGCTCGTGAAAATGACCTGATTTTACACTTACACCGTGCAGGTAACTCTACATACGCTCGTCAAAAAAATCATGGTATCAACTTCCGTGTTATTTGTAAATGGATGCGTATGGCTGGTGTAGATCATATTCACGCTGGTACCGTTGTAGGTAAATTAGAAGGTGATCCTTTAATGATTAAAGGTTTCTACGATACTTTACGTTTAACAACATTGTCAGTTAACTTACCTTACGGTATTTTCTTCGAAATGCCATGGGCTAGTTTACGGAAATGTATGCCTGTTGCATCTGGTGGTATTCATTGTGGTCAAAAAGCGGAGGAAAAGAAACTAACTAGGATTCCCCCAGTAAGGGCGACTGAAGCGGGAAGAGCTCAGGATGTGAATCAGCGCTACGGCGTTGAATTGTGGTCTGTAGATTGTATCACCACCAGCCGGGCCAAGTCTCTTGGAAAAGGGCAGCTTAGAGGGTGAAACTCCCGTGCGCCTGGCAGGATGAGATGCTAATCAAAGAGTCGAGTTGTTTGGGATTGCAGCTCAAAGCGGGTGGTAAATTCCATCTAAAGCTAAATATTGGTGGGAGACCGATAGCGTACAAGTACCGTGAGGGAAAGATGCAAAGAACTTTGAAAAGAGAGTTAAAGAGTACCTGAAATCGCTGAAAGGGAAGCGAAGGAAACCAGTGCAGGTCGAATCATACTTCCCTGGCCGCTCGCGGCTTGGGCGCTGTGGCTTGACTAAAGTCCTGCTTGGTTGAAACTTTTGGAAGAGCTTGAAGAGAGTTGACCTTCACTGCTGACATTGGTTCCAACTGAGCTAGACAAAATGGTTTTCTTTTTCCCGTCTTGAAACACGGACCAAGGAGTCTAACATATGTGCGAGTACAGGGGTGGCAAACCCCGGTGCGCAATGAAAGTGACAGTGGTTGGATGCTTTT-GCACAATCCGCCGGCCTCAATCCCTCGGGAGAACGGTCTGAGTGTGAGCATACATGTTGGGACCCGAAAGATGGTGAACTATGCCTGAATAGGGCAAAGCCAGGGGAAACTCTGGTGGAGGCTCGTA
>Hantzschia_parva_MZ-BH3
ATTACACCACAACCTGGTGTAGATCCAGTAGAAGCTGCTGCTGCAGTAGCTGGTGAATCTTCTACAGCAACATGGACAGTTGTATGGACTGATTTATTGACAGCATGTGATCGTTATCGTGCTAAAGCATACCGTGTAGATCCAGTTCCAAATACAACAGATCAATACTTCGCTTTTATAGCATACGAATGTGATTTATTTGAAGAAGGTTCTTTAGCTAATTTAACAGCTTCTATTATTGGAAACGTATTTGGTTTCAAAGCTGTATCAGCTTTACGTTTAGAAGATATGCGTATTCCTCATTCGTATTTAAAAACATTCCAAGGTCCTGCTACAGGTATTGTTGTAGAACGTGAGCGTTTAAATAAATATGGTGTTCCATTATTAGGTGCAACAGTAAAACCAAAATTAGGTTTATCAGGTAAAAATTACGGTCGTGTAGTATATGAAGGGTTAAAAGGTGGTTTAGACTTCTTAAAAGATGACGAAAACATTAATTCTCAGCCATTCATGCGCTGGAGAGAGCGTTTTTTAAACTGTATGGAAGGTATTAACCGTGCTTCTGCCGCTACAGGTGAGGTTAAAGGTTCGTACTTAAATGTTACGGCTGCAACTATGGAAGAAGTATACAAACGTGCTGAGTATGCTAAAGAAGTAGGGTCTGTAGTTATCATGATCGACTTAGTTATGGGTTACACAGCAATTCAATCAATTGCTATCTGGTCTCGTGAAAATGACATGATTTTGCACTTACACCGTGCAGGTAACTCTACTTACGCTCGTCAAAAAAACCATGGTATTAACTTCCGTGTTATTTGTAAATGGATGCGTATGGCTGGTGTAGATCATATCCACGCTGGTACAGTTGTAGGTAAATTAGAAGGTGATCCCTTAATGATTAAAGGGTTCTACGATACTTTACGTTTAACATCATTATCAGTCAACTTACCTTACGGTATTTTCTTCGAAATGCCATGGGCGAGCTTACGTAAATGTATGCCTGTTGCATCTGGTGGTATTCACTGTGGTCAAAAAGCGGAGGAAAAGAAACTAACCAGGATTCCCCCAGTAAGGGCGACTGAAGCGGGAAGAGCTCAGGATGTGAATCAGCGCTTCGGCGTTGAATTGTGGTCTGTAGATTGCATCATTACCAGCCGGGCCAAGTCTCTTGGAAAAGGGCAGCTTAGAGGGTGAAACTCCCGTGCGCCTGGCAGGATGAGATGTTAATCAACGAGTCGAGTTGTTTGGGATTGCAGCTCAAAGTGGGTGGTAAATTCCATCTAAAGCTAAATATTGGTGGGAGACCGATAGCGTACAAGTACCGTGAGGGAAAGATGCAAAGAACTTTGAAAAGAGAGTTAAAGAGTACCTGAAATCGCTGAAAGGGAAGCGAAGGAAACCAGTGCAGGTCAAGTTATACTTCCCTGGCCGCTCGCGGCTTGGGCGCTGTGGCTTGACCAGAGTCTTGCTGGGTTGGAACTTTCGGAAGAGCTTGAAGGGAGTTGACCTTCTTTGCTGACGTTTGTTTCGACTGAGCCAGACAAAATGGTTTTCTTTTCCCCGTCTTGAAACACGGACCAAGGAGTCTAACATATGTGCGAGTACAGGGGTGGCAAACCCCGGTGCGCAATGAAAGTGACAGTGGTTGGATGCTTTT-GCACAATCCGCCGGCCTCAATCCCTCGGGAGAACGGTCTGAGTGTGAGCATACATGTTGGGACCCGAAAGATGGTGAACTATGCCTGAATAGGGCAAAGCCAGGGGAAACTCTGGTGGAGGCTCGTA
>Hantzschia_parva_MZ-BH4
ATTACACCACAACCTGGTGTAGATCCAGTAGAAGCTGCTGCTGCAGTAGCTGGTGAATCTTCTACAGCAACATGGACAGTTGTATGGACTGATTTATTGACAGCATGTGATCGTTATCGTGCTAAAGCATACCGTGTAGATCCAGTTCCAAATACAACAGATCAATACTTCGCTTTTATAGCATACGAATGTGATTTATTTGAAGAAGGTTCTTTAGCTAATTTAACAGCTTCTATTATTGGAAACGTATTTGGTTTCAAAGCTGTATCAGCTTTACGTTTAGAAGATATGCGTATTCCTCATTCGTATTTAAAAACATTCCAAGGTCCTGCTACAGGTATTGTTGTAGAACGTGAGCGTTTAAATAAATATGGTGTTCCATTATTAGGTGCAACAGTAAAACCAAAATTAGGTTTATCAGGTAAAAATTACGGTCGTGTAGTATATGAAGGGTTAAAAGGTGGTTTAGACTTCTTAAAAGATGACGAAAACATTAATTCTCAGCCATTCATGCGCTGGAGAGAGCGTTTTTTAAACTGTATGGAAGGTATTAACCGTGCTTCTGCCGCTACAGGTGAGGTTAAAGGTTCGTACTTAAATGTTACGGCTGCAACTATGGAAGAAGTATACAAACGTGCCGAGTATGCTAAAGAAGTAGGGTCTGTAGTTATCATGATCGACTTAGTTATGGGTTACACAGCAATTCAATCAATTGCTATCTGGTCTCGTGAAAATGACATGATTTTGCACTTACACCGTGCAGGTAACTCTACTTACGCTCGTCAAAAAAACCATGGTATTAACTTCCGTGTTATTTGTAAATGGATGCGTATGGCTGGTGTAGATCATATCCACGCTGGTACAGTTGTAGGTAAATTAGAAGGTGATCCCTTAATGATTAAAGGGTTCTACGATACTTTACGTTTAACATCATTATCAGTCAACTTACCTTACGGTATTTTCTTCGAAATGCCATGGGCGAGCTTACGTAAATGTATGCCTGTTGCATCTGGTGGTATTCACTGTGGTCAAAAAGCGGAGGAAAAGAAACTAACCAGGATTCCCCCAGTAAGGGCGACTGAAGCGGGAAGAGCTCAGGATGTGAATCAGCGCTTCGGCGTTGAATTGTGGTCTGTAGATTGCATCATTACCAGCCGGGCCAAGTCTCTTGGAAAAGGGCAGCTTAGAGGGTGAAACTCCCGTGCGCCTGGCAGGATGAGATGCTAATCAACGAGTCGAGTTGTTTGGGATTGCAGCTCAAAGTGGGTGGTAAATTCCATCTAAAGCTAAATATTGGTGGGAGACCGATAGCGTACAAGTACCGTGAGGGAAAGATGCAAAGAACTTTGAAAAGAGAGTTAAAGAGTACCTGAAATCGCTGAAACGGAAGCGAAGGAAACCAGTGCAGGTCAAGTTATACTTCCCTGGCCGCTCGCGGCTTGGGCGCTGTGGCTTGTCCAGAGTCTTGCTGGGTTGGAACTTTCGGAAGAGCTTGAAGGGAGTTGACCTTCTTTGCTGACGTTTGTTTCGACTGAGCCAGACAAAATGGTTTTCTTTTCCCCGTCTTGAAACACGGACCAAGGAGTCTAACATATGTGCGAGTACAGGGGTGGCAAACCCCGGTGCGTAATGAAAGTGACAGTGGTTGGATGCTTTT-GCACAATCCGCCGGCCTCAATCCCTCGGGAGAACGGTCTGAGTGTGAGCATACATGTTGGGACCCGAAAGATGGTGAACTATGCCTGAATAGGGCAAAGCCAGGGGAAACTCTGGTGGAGGCTCGTA
>Hantzschia_sp._1(Ban1)h_HANT005-11
ATTACACCACAACCTGGTGTAGATCCAGTAGAAGCTGCTGCTGCAGTAGCTGGTGAATCTTCTACAGCAACATGGACAGTTGTATGGACTGATTTATTAACAGCATGTGACCGTTACCGTGCTAAAGCATACCGTGTAGATCCAGTTCCAAATACAACAGATCAATACTTCGCTTTTATAGCATACGAGTGTGATTTATTTGAAGAAGGTTCTTTAGCTAATTTAACAGCTTCTATTATTGGAAACGTATTTGGTTTTAAAGCTGTATCAGCTTTACGTTTAGAAGATATGCGTATTCCTCATTCATATTTAAAAACATTCCAAGGTCCTGCTACAGGTATTGTTGTAGAACGTGAGCGTTTAAATAAATACGGTGTCCCGTTATTAGGTGCAACAGTAAAACCAAAATTAGGTTTATCTGGTAAAAATTACGGTCGTGTAGTATACGAAGGGTTAAAAGGTGGTTTAGACTTTTTAAAAGATGACGAAAACATTAATTCTCAACCATTCATGCGCTGGAGAGAGCGTTATTTAAACTGTATGGAAGGTATTAACCGTGCTTCTGCCGCTACAGGTGAGGTTAAAGGTTCTTACTTAAACGTTACGGCTGCAACTATGGAAGAAGTATACAAACGTGCCGAGTATGCTAAAGAAGTAGGGTCTGTAGTTATCATGATCGATTTAGTTATGGGTTACACAGCAATCCAATCAATTGCTATCTGGTCTCGTGAAAATGACATGATCTTGCACTTACACCGTGCAGGTAACTCTACTTACGCTCGTCAAAAAAACCATGGTATTAACTTCCGTGTTATTTGTAAATGGATGCGTATGGCTGGTGTAGATCATATCCACGCTGGTACAGTTGTAGGTAAATTAGAAGGTGATCCTTTAATGATTAAAGGTTTCTACGATACTTTACGTTTAACATCATTATCAGTTAACTTACCTTACGGTATTTTCTTCGAAATGCCATGGGCGAGCTTACGTAAATGTATGCCTGTTGCATCTGGTGGTATTCATTGCGGTCAAAAAGCGGAGGAAAAGAAACTAACTAGGATTCCCCCAGTAAGGGCGACTGAAGCGGGAAGAGCTCAGGATGTGAATCAGCGCTTCGGCGTTGAATTGTGGTCTGTAGATTGCGTCATTACCAGCCGGGCCAAGTCTCTTGGAAAAGGGCAGCTTAGAGGGTGAAACTCCCGTGCGCCTGGCAGGATGAGATGCTAATCAACGAGTCGAGTTGTTTGGGATTGCAGCTCAAAGTGGGTGGTAAATTCCATCTAAAGCTAAATATTGGTGGGAGACCGATAGCGTACAAGTACCGTGAGGGAAAGATGCAAAGAACTTTGAAAAGAGAGTTAAAGAGTACCTGAAATCGCTGAAAGGGAAGCGAAGGAAACCAGTGCAGGTCGAATCATACTTCCCTGGCCGCTCGCGGCTTGGGCGCTGTGGCTTGACCAGAGTCTTGCTGGGTTGGAACTTTCGGAAGAGCTTGAAGGKAGTTGACCTTCTTTGCTGACGTTTGTTYCAACTCAGGCAGACAAAATGGTTTTCTTTTCCCCGTCTTGAAACACGGACCAAGGAGTCTAACATATGTGCGAGTACAGGGGTGACAAGCCCCGGTGCGTAATGAAAGTGACAGTGGTTGGATGCTTTT-GCACAATCCGCCGGCCTCAATCCCTCGGGAGAACGGTCTGAGTGTGAGCATACATGTTGGGACCCGAAAGATGGTGAACTATGCCTGAATAGGGCAAAGCCAGGGGAAACTCTGGTGGAGGCTCGTA
>Hantzschia_sp._1_(Ban1)b_HANT001-11
ATTACACCACAACCTGGTGTAGATCCAGTAGAAGCTGCTGCTGCAGTAGCTGGTGAATCTTCTACAGCAACATGGACAGTTGTATGGACTGATTTGTTAACAGCATGTGACCGTTACCGTGCTAAAGCATACCGTGTAGATCCAGTTCCAAATACCACAGATCAATACTTCGCTTTTATAGCATACGAGTGTGATTTATTTGAAGAAGGTTCTCTAGCTAATTTAACAGCTTCTATTATTGGAAACGTATTTGGTTTCAAAGCTGTATCAGCTTTACGTTTAGAAGATATGCGTATTCCTCATTCATATTTAAAAACATTCCAAGGTCCTGCTACAGGTATTGTTGTAGAACGTGAGCGTTTAAATAAATACGGTGTCCCGTTATTAGGTGCAACAGTAAAACCAAAATTAGGTTTATCTGGTAAAAATTACGGTCGTGTAGTATACGAAGGGTTAAAAGGTGGTTTAGACTTCTTAAAAGATGACGAAAACATTAATTCTCAACCATTCATGCGTTGGAGAGAGCGTTATTTAAACTGTATGGAAGGTATTAACCGTGCTTCTGCCGCTACAGGTGAGGTTAAAGGTTCTTACTTAAACGTTACGGCTGCAACTATGGAAGAAGTGTACAAACGTGCCGAGTATGCTAAAGAAGTAGGGTCTGTAGTTATCATGATCGATTTAGTTATGGGTTACACAGCAATCCAATCAATTGCTATCTGGTCTCGTGAAAATGACATGATCTTACACTTACACCGTGCAGGTAACTCTACTTACGCTCGTCAAAAAAACCATGGTATTAACTTCCGTGTTATTTGTAAATGGATGCGTATGGCTGGTGTAGATCATATCCACGCTGGTACAGTTGTAGGTAAATTAGAAGGTGATCCTTTAATGATTAAAGGTTTCTACGATACTTTACGTTTAACATCATTATCAGTTAACTTACCTTACGGTATTTTCTTCGAAATGCCATGGGCGAGCTTACGTAAATGTATGCCTGTTGCATCTGGTGGTATTCACTGCGGTCAAAAAGCGGAGGAAAAGAAACTAACCAGGATTCCCCCAGTAAGGGCGACTGAAGCGGGAAGAGCTCAGGATGTGAATCAGCGCTTCGGCGTTGAATTGTGGTCTGTAGATTGCATCATTACCAGCCGGGCCAAGTCTCTTGGAAAAGGGCAGCTTAGAGGGTGAAACTCCCGTGCGCCTGGCAGGATGAGATGCTAATCAACGAGTCGAGTTGTTTGGGATTGCAGCTCAAAGTGGGTGGTAAATTCCATCTAAAGCTAAATATTGGTGGGAGACCGATAGCGTACAAGTACCGTGAGGGAAAGATGCAAAGAACTTTGAAAAGAGAGTTAAAGAGTACCTGAAATCGCTGAAAGGGAAGCGAAGGAAACCAGTGCAGGTCAAATCATACTTCCCTGGCCGCTCGCGGCTTGGGCGCTGTGGCTTGACCAGGGTCTTGCTAGGTTGAAACTTTCGGAAGAGCTTGAAGGGAGTCGACCTTCTTTGCTGACGTTTGTTCCAACTTAGCCAGACAAAATGGTTTTCTTTTCCCCGTCTTGAAACACGGACCAAGGAGTCTAACATATGTGCGAGTACAGGGGTGTCAAGCCCCGGTGCGTAATGAAAGTGACAGTGGTTGGATGCTTTT-GCACAATCCGCCGGCCTCAATCCCTCGGGAGAACGGTCTGAGTGTGAGCATACATGTTGGGACCCGAAAGATGGTGAACTATGCCTGAATAGGGCAAAGCCAGGGGAAACTCTGGTGGAGGCTCGTA
>Hantzschia_sp._1_(Ban1)d_HANT002-11
ATTACACCACAACCTGGTGTAGATCCAGTAGAAGCTGCTGCTGCAGTAGCTGGTGAATCTTCTACAGCAACATGGACAGTTGTATGGACTGATTTATTAACAGCATGTGACCGTTACCGTGCTAAAGCATACCGTGTAGATCCAGTTCCAAATACAACAGATCAATACTTCGCTTTTATAGCATATGAATGTGATTTATTTGAAGAAGGTTCTTTAGCTAATTTAACAGCTTCTATTATTGGAAACGTATTTGGTTTCAAAGCTGTATCAGCTTTACGTTTAGAAGATATGCGTATTCCTCATTCATATTTAAAAACATTCCAAGGTCCTGCTACAGGTATTGTTGTAGAACGTGAGCGTTTAAATAAATATGGTGTCCCGTTATTAGGTGCAACAGTAAAACCAAAACTAGGTTTATCTGGTAAAAATTACGGTCGTGTAGTATATGAAGGGTTAAAAGGTGGTTTAGACTTCTTAAAAGATGACGAAAACATTAATTCTCAGCCATTCATGCGCTGGAGAGAGCGTTTTTTAAACTGTATGGAAGGTATTAACCGTGCTTCTGCCGCTACAGGTGAGGTTAAAGGTTCGTACTTAAACGTTACAGCTGCAACTATGGAAGAAGTATACAAACGTGCCGAGTATGCTAAAGAAGTAGGATCTGTAATTATCATGATCGACTTAGTTATGGGTTACACAGCAATCCAATCAATTGCTCTTTGGTCTCGTGAAAATGACTGTATCTTACACTTACACCGTGCAGGTAACTCTACTTACGCTCGTCAAAAAAACCATGGTATTAACTTCCGTGTTATTTGTAAATGGATGCGTATGGCTGGTGTAGATCATATCCACGCTGGTACAGTTGTAGGTAAATTAGAAGGTGATCCTTTAATGATTAAAGGTTTCTACGATACTTTACGTTTAACAACATTAGCAGTTAACTTACCTTACGGTATTTTCTTCGAAATGCCATGGGCGAGCTTACGTAAATGTATGCCTGTTGCGTCTGGTGGTATTCACTGCGGTCAAAAAGCGGAGGAAAAGAAACTAACCAGGATTCCCCCAGTAAGGGCGACTGAAGCGGGAAGAGCTCAGGATGTGAATCAGCGCTTCGGCGTTGAATTGTGGTCTGTAGATTGCATCATTACCAGCCGGGCCAAGTCTCTTGGAAAAGGGCAGCTTAGAGGGTGAAACTCCCGTGCGCCTGGCAGGATGAGATGTTAATCAACGAGTCGAGTTGTTTGGGATTGCAGCTCAAAGTGGGTGGTAAATTCCATCTAAAGCTAAATATTGGTGGGAGACCGATAGCGTACAAGTACCGTGAGGGAAAGATGCAAAGAACTTTGAAAAGAGAGTTAAAGAGTACCTGAAATCGCTGAAACGGAAGCGAAGGAAACCAGTGCAGGTCAAGTTATACTTCCCTGGCCGCTCGCGGCTTGGGCGCTGTGGCTTGTCCAGAGTCTTGCTGGGTTGGAACTTTCGGAAGAGCTTGAAGGGAGTTGACCTTCTTTGCTGACGTTTGTTCCAACTGAGCCAGACAAAATGGTTTTCTTTTCCCCGTCTTGAAACACGGACCAAGGAGTCTAACATATGTGCGAGTACAGGGGTGGCAAACCCCGGTGCGTAATGAAAGTGACAGTGGTTGGATGCTTTT-GCACAATCCGCCGGCCTCAATCCCTCGGGAGAACGGTCTGAGTGTGAGCATACATGTTGGGACCCGAAAGATGGTGAACTATGCCTGAATAGGGCAAAGCCAGGGGAAACTCTGGTGGAGGCTCGTA
>Hantzschia_sp._1_(Ban1)e_HANT003-11
ATTACACCACAACCTGGTGTAGATCCAGTAGAAGCTGCTGCTGCAGTAGCTGGTGAATCTTCTACAGCAACATGGACAGTTGTATGGACTGATTTGTTAACAGCATGTGACCGTTACCGTGCTAAAGCATACCGTGTAGATCCAGTTCCAAATACCACAGATCAATACTTCGCTTTTATAGCATACGAGTGTGATTTATTTGAAGAAGGTTCTCTAGCTAATTTAACAGCTTCTATTATTGGAAACGTATTTGGTTTCAAAGCTGTATCAGCTTTACGTTTAGAAGATATGCGTATTCCTCATTCATATTTAAAAACATTCCAAGGTCCTGCTACAGGTATTGTTGTAGAACGTGAGCGTTTAAATAAATACGGTGTCCCGTTATTAGGTGCAACAGTAAAACCAAAATTAGGTTTATCTGGTAAAAATTACGGTCGTGTAGTATACGAAGGGTTAAAAGGTGGTTTAGACTTCTTAAAAGATGACGAAAACATTAATTCTCAACCATTCATGCGTTGGAGAGAGCGTTATTTAAACTGTATGGAAGGTATTAACCGTGCTTCTGCCGCTACAGGTGAGGTTAAAGGTTCTTACTTAAACGTTACGGCTGCAACTATGGAAGAAGTGTACAAACGTGCCGAGTATGCTAAAGAAGTAGGGTCTGTAGTTATCATGATCGATTTAGTTATGGGTTACACAGCAATCCAATCAATTGCTATCTGGTCTCGTGAAAATGACATGATCTTACACTTACACCGTGCAGGTAACTCTACTTACGCTCGTCAAAAAAACCATGGTATTAACTTCCGTGTTATTTGTAAATGGATGCGTATGGCTGGTGTAGATCATATCCACGCTGGTACAGTTGTAGGTAAATTAGAAGGTGATCCTTTAATGATTAAAGGTTTCTACGATACTTTACGTTTAACATCATTATCAGTTAACTTACCTTACGGTATTTTCTTCGAAATGCCATGGGCGAGCTTACGTAAATGTATGCCTGTTGCATCTGGTGGTATTCACTGCGGTCAAAAAGCGGAGGAAAAGAAACTAACCAGGATTCCCCCAGTAAGGGCGACTGAAGCGGGAAGAGCTCAGGATGTGAATCAGCGCTTCGGCGTTGAATTGTGGTCTGTAGATTGCATCATTACCAGCCGGGCCAAGTCTCTTGGAAAAGGGCAGCTTAGAGGGTGAAACTCCCGTGCGCCTGGCAGGATGAGATGCTAATCAACGAGTCGAGTTGTTTGGGATTGCAGCTCAAAGTGGGTGGTAAATTCCATCTAAAGCTAAATATTGGTGGGAGACCGATAGCGTACAAGTACCGTGAGGGAAAGATGCAAAGAACTTTGAAAAGAGAGTTAAAGAGTACCTGAAATCGCTGAAAGGGAAGCGAAGGAAACCAGTGCAGGTCAAATCATACTTCCCTGGCCGCTCGCGGCTTGGGCGCTGTGGCTTGACCAGGGTCTTGCTAGGTTGAAACTTTCGGAAGAGCTTGAAGGGAGTCGACCTTCTTTGCTGACGTTTGTTCCAACTTAGCCAGACAAAATGGTTTTCTTTTCCCCGTCTTGAAACACGGACCAAGGAGTCTAACATATGTGCGAGTACAGGGGTGTCAAGCCCCGGTGCGTAATGAAAGTGACAGTGGTTGGATGCTTTT-GCACAATCCGCCGGCCTCAATCCCTCGGGAGAACGGTCTGAGTGTGAGCATACATGTTGGGACCCGAAAGATGGTGAACTATGCCTGAATAGGGCAAAGCCAGGGGAAACTCTGGTGGAGGCTCGTA
>Hantzschia_sp._1_(Ban1)f_HANT004-11
ATTACACCACAACCTGGTGTAGATCCAGTAGAAGCTGCTGCTGCAGTAGCTGGTGAATCTTCTACAGCAACATGGACAGTTGTATGGACTGATTTGTTAACAGCATGTGACCGTTACCGTGCTAAAGCATACCGTGTAGATCCAGTTCCAAATACCACAGATCAATACTTCGCTTTTATAGCATACGAGTGTGATTTATTTGAAGAAGGTTCTCTAGCTAATTTAACAGCTTCTATTATTGGAAACGTATTTGGTTTCAAAGCTGTATCAGCTTTACGTTTAGAAGATATGCGTATTCCTCATTCATATTTAAAAACATTCCAAGGTCCTGCTACAGGTATTGTTGTAGAACGTGAGCGTTTAAATAAATACGGTGTCCCGTTATTAGGTGCAACAGTAAAACCAAAATTAGGTTTATCTGGTAAAAATTACGGTCGTGTAGTATACGAAGGGTTAAAAGGTGGTTTAGACTTCTTAAAAGATGACGAAAACATTAATTCTCAACCATTCATGCGTTGGAGAGAGCGTTATTTAAACTGTATGGAAGGTATTAACCGTGCTTCTGCCGCTACAGGTGAGGTTAAAGGTTCTTACTTAAACGTTACGGCTGCAACTATGGAAGAAGTGTACAAACGTGCCGAGTATGCTAAAGAAGTAGGGTCTGTAGTTATCATGATCGATTTAGTTATGGGTTACACAGCAATCCAATCAATTGCTATCTGGTCTCGTGAAAATGACATGATCTTACACTTACACCGTGCAGGTAACTCTACTTACGCTCGTCAAAAAAACCATGGTATTAACTTCCGTGTTATTTGTAAATGGATGCGTATGGCTGGTGTAGATCATATCCACGCTGGTACAGTTGTAGGTAAATTAGAAGGTGATCCTTTAATGATTAAAGGTTTCTACGATACTTTACGTTTAACATCATTATCAGTTAACTTACCTTACGGTATTTTCTTCGAAATGCCATGGGCGAGCTTACGTAAATGTATGCCTGTTGCATCTGGTGGTATTCACTGCGGTCAAAAAGCGGAGGAAAAGAAACTAACCAGGATTCCCCCAGTAAGGGCGACTGAAGCGGGAAGAGCTCAGGATGTGAATCAGCGCTTCGGCGTTGAATTGTGGTCTGTAGATTGCATCATTACCAGCCGGGCCAAGTCTCTTGGAAAAGGGCAGCTTAGAGGGTGAAACTCCCGTGCGCCTGGCAGGATGAGATGCTAATCAACGAGTCGAGTTGTTTGGGATTGCAGCTCAAAGTGGGTGGTAAATTCCATCTAAAGCTAAATATTGGTGGGAGACCGATAGCGTACAAGTACCGTGAGGGAAAGATGCAAAGAACTTTGAAAAGAGAGTTAAAGAGTACCTGAAATCGCTGAAAGGGAAGCGAAGGAAACCAGTGCAGGTCAAATCATACTTCCCTGGCCGCTCGCGGCTTGGGCGCTGTGGCTTGACCAGGGTCTTGCTAGGTTGAAACTTTCGGAAGAGCTTGAAGGGAGTCGACCTTCTTTGCTGACGTTTGTTCCAACTTAGCCAGACAAAATGGTTTTCTTTTCCCCGTCTTGAAACACGGACCAAGGAGTCTAACATATGTGCGAGTACAGGGGTGTCAAGCCCCGGTGCGTAATGAAAGTGACAGTGGTTGGATGCTTTT-GCACAATCCGCCGGCCTCAATCCCTCGGGAGAACGGTCTGAGTGTGAGCATACATGTTGGGACCCGAAAGATGGTGAACTATGCCTGAATAGGGCAAAGCCAGGGGAAACTCTGGTGGAGGCTCGTA
>Hantzschia_sp._2_(Mo1)a_HANT006-11
ATTACACCACAACCTGGTGTAGATCCAGTAGAAGCTGCTGCTGCAGTAGCTGGTGAATCTTCTACAGCAACATGGACAGTTGTATGGACTGATTTATTAACAGCATGTGACCGTTACCGTGCTAAAGCATACCGTGTAGATCCAGTTCCAAATACATCAGATCAATACTTCGCTTTTATAGCATATGAATGTGATTTATTTGAAGAAGGTTCTTTAGCTAATTTAACAGCTTCTATTATTGGAAACGTATTTGGTTTCAAAGCTGTATCAGCTTTACGTTTAGAAGATATGCGTATTCCTCATTCATATTTAAAAACATTCCAAGGTCCTGCTACAGGTATTGTTGTAGAACGTGAACGTTTAAATAAATATGGTGTCCCGTTATTAGGTGCAACAGTAAAACCAAAATTAGGTTTATCTGGTAAAAATTACGGTCGTGTAGTATATGAAGGGTTAAAAGGTGGTTTAGACTTCTTAAAAGATGACGAAAACATTAATTCTCAGCCATTCATGCGCTGGAGAGAGCGTTTTTTAAACTGTATGGAAGGTATTAACCGTGCTTCTGCCGCTACAGGTGAGGTTAAAGGTTCATACTTAAACGTTACAGCTGCAACTATGGAAGAAGTATACAAACGTGCCGAGTATGCTAAAGAAGTAGGATCTGTAATTATCATGATCGACTTAGTTATGGGTTACACAGCAATCCAATCAATTGCTCTTTGGTCTCGTGAAAATGACTGTATCTTGCACTTACACCGTGCAGGTAACTCTACTTACGCTCGTCAAAAAAACCATGGTATTAACTTCCGTGTTATTTGTAAATGGATGCGTATGGCTGGTGTAGATCATATCCACGCTGGTACAGTTGTAGGTAAATTAGAAGGTGATCCTTTAATGATTAAAGGTTTTTACGATACTTTACGTTTAACAACATTATCAGTTAACTTACCTTACGGTATTTTCTTCGAAATGCCATGGGCGAGCTTACGTAAATGTATGCCTGTTGCATCTGGTGGTATTCACTGCGGTCAAAAAGCGGAGGAAAAGAAACTAACCAGGATTCCCCCAGTAAGGGCGACTGAAGCGGGAAGAGCTCAGGATGTGAATCAGCGCTTCGGCGTTGAATTGTGGTCTGTAGATTGCATCATTACCAGCCGGGCCAAGTCTCTTGGAAAAGGGCAGCTTAGAGGGTGAAACTCCCGTGCGCCTGGCAGGATGAGATGTTAATCAACGAGTCGAGTTGTTTGGGATTGCAGCTCAAAGTGGGTGGTAAATTCCATCTAAAGCTAAATATTGGTGGGAGACCGATAGCGTACAAGTACCGTGAGGGAAAGATGCAAAGAACTTTGAAAAGAGAGTTAAAGAGTACCTGAAATCGCTGAAACGGAAGCGAAGGAAACCAGTGCAGGTCGAGTTATACTTCCCTGGCCGCTCGCGGCTTGGGCGCTGTGGCTTGTCCAGAGTCTTGCTGGGTTGGAACTTTCGGAAGAGCTTGAAGGGAGTTGACCTTCTTTGCTGACGTTTGTTCCAACTGAGCCAGACAAAATGGTTTTCTTTTCCCCGTCTTGAAACACGGACCAAGGAGTCTAACATATGTGCGAGTACAGGGGTGGCAAACCCCGGTGCGTAATGAAAGTGACAGTGGTTGGATGCTTTT-GCACAATCCGCCGGCCTCAATCCCTCGGGAGAACGGTCTGAGTGTGAGCATACATGTTGGGACCCGAAAGATGGTGAACTATGCCTGAATAGGGCAAAGCCAGGGGAAACTCTGGTGGAGGCTCGTA
>Hantzschia_sp._2_(Mo1)e_HANT007-11
ATTACACCACAACCTGGTGTAGATCCAGTAGAAGCTGCTGCTGCAGTAGCTGGTGAATCTTCTACAGCAACATGGACAGTTGTATGGACTGATTTATTAACAGCATGTGACCGTTACCGTGCTAAAGCATACCGTGTAGATCCAGTTCCAAATACATCAGATCAATACTTCGCTTTTATAGCATATGAATGTGATTTATTTGAAGAAGGTTCTTTAGCTAATTTAACAGCTTCTATTATTGGAAACGTATTTGGTTTCAAAGCTGTATCAGCTTTACGTTTAGAAGATATGCGTATTCCTCATTCATATTTAAAAACATTCCAAGGTCCTGCTACAGGTATTGTTGTAGAACGTGAACGTTTAAATAAATATGGTGTCCCGTTATTAGGTGCAACAGTAAAACCAAAATTAGGTTTATCTGGTAAAAATTACGGTCGTGTAGTATATGAAGGGTTAAAAGGTGGTTTAGACTTCTTAAAAGATGACGAAAACATTAATTCTCAGCCATTCATGCGCTGGAGAGAGCGTTTTTTAAACTGTATGGAAGGTATTAACCGTGCTTCTGCCGCTACAGGTGAGGTTAAAGGTTCATACTTAAACGTTACAGCTGCAACTATGGAAGAAGTATACAAACGTGCCGAGTATGCTAAAGAAGTAGGATCTGTAATTATCATGATCGACTTAGTTATGGGTTACACAGCAATCCAATCAATTGCTCTTTGGTCTCGTGAAAATGACTGTATCTTGCACTTACACCGTGCAGGTAACTCTACTTACGCTCGTCAAAAAAACCATGGTATTAACTTCCGTGTTATTTGTAAATGGATGCGTATGGCTGGTGTAGATCATATCCACGCTGGTACAGTTGTAGGTAAATTAGAAGGTGATCCTTTAATGATTAAAGGTTTTTACGATACTTTACGTTTAACAACATTATCAGTTAACTTACCTTACGGTATTTTCTTCGAAATGCCATGGGCGAGCTTACGTAAATGTATGCCTGTTGCATCTGGTGGTATTCACTGCGGTCAAAnAGCGGAGGAAAAGAAACTAACCAGGATTCCCCCAGTAAGGGCGACTGAAGCGGGAAGAGCTCAGGATGTGAATCAGCGCTTCGGCGTTGAATTGTGGTCTGTAGATTGCATCATTACCAGCCGGGCCAAGTCTCTTGGAAAAGGGCAGCTTAGAGGGTGAAACTCCCGTGCGCCTGGCAGGATGAGATGTTAATCAACGAGTCGAGTTGTTTGGGATTGCAGCTCAAAGTGGGTGGTAAATTCCATCTAAAGCTAAATATTGGTGGGAGACCGATAGCGTACAAGTACCGTGAGGGAAAGATGCAAAGAACTTTGAAAAGAGAGTTAAAGAGTACCTGAAATCGCTGAAACGGAAGCGAAGGAAACCAGTGCAGGTCGAGTTATACTTCCCTGGCCGCTCGCGGCTTGGGCGCTGTGGCTTGTCCAGAGTCTTGCTGGGTTGGAACTTTCGGAAGAGCTTGAAGGGAGTTGACCTTCTTTGCTGACGTTTGTTCCAACTGAGCCAGACAAAATGGTTTTCTTTTCCCCGTCTTGAAACACGGACCAAGGAGTCTAACATATGTGCGAGTACAGGGGTGGCAAACCCCGGTGCGTAATGAAAGTGACAGTGGTTGGATGCTTTT-GCACAATCCGCCGGCCTCAATCCCTCGGGAGAACGGTCTGAGTGTGAGCATACATGTTGGGACCCGAAAGATGGTGAACTATGCCTGAATAGGGCAAAGCCAGGGGAAACTCTGGTGGAGGCTCGTA
>Hantzschia_sp._2_(Mo1)h_HANT008-11
ATTACACCACAACCTGGTGTAGATCCAGTAGAAGCTGCTGCTGCAGTAGCTGGTGAATCTTCTACAGCAACATGGACAGTAGTATGGACTGATTTATTAACAGCATGTGACCGTTACCGTGCTAAAGCATACCGTGTAGATCCAGTTCCAAATACAACAGATCAATACTTCGCTTTTATAGCATACGAGTGTGATTTATTTGAAGAAGGTTCTTTAGCTAACTTAACAGCTTCTATTATTGGAAACGTATTTGGTTTCAAAGCTGTATCAGCTTTACGTTTAGAAGATATGCGTATTCCTCATTCATATTTAAAAACATTCCAAGGTCCTGCTACAGGTATTGTTGTAGAACGTGAGCGTTTAAATAAATACGGTGTCCCGTTATTAGGTGCAACAGTAAAACCAAAATTAGGTTTATCTGGTAAAAATTACGGTCGTGTAGTATACGAAGGGTTAAAAGGTGGTTTAGACTTTTTAAAAGATGACGAAAACATTAATTCTCAACCATTCATGCGTTGGAGAGAGCGTTATTTAAACTGTATGGAAGGTATTAACCGTGCTTCTGCCGCTACAGGTGAAGTTAAAGGTTCTTACTTAAACGTTACGGCTGCAACTATGGAAGAAGTATACAAACGTGCCGAGTATGCTAAAGAAGTAGGGTCTGTAGTTATCATGATCGATTTAGTTATGGGTTACACAGCAATCCAATCAATCGCTATCTGGTCTCGTGAAAATGACATGATCTTGCATTTACACCGTGCAGGGAACTCTACTTACGCTCGTCAAAAAAACCATGGTATTAACTTCCGTGTTATTTGTAAATGGATGCGTATGGCTGGTGTAGATCATATCCACGCTGGTACAGTTGTCGGTAAATTAGAAGGTGATCCTTTAATGATTAAAGGTTTCTACGATACTTTACGTTTAACATCATTATCAGTTAACTTACCTTACGGTATTTTCTTCGAAATGCCATGGGCGAGCTTACGTAAATGTATGCCTGTTGCATCTGGTGGTATTCATTGCGGTCAAAnnnnnnnnnnnnnnnnnnnnnnnnnnnnnnnnnnnnnAAGGGCGACTGAAGCGGGAAGAGCTCAGGATGTGAATCAGCGCTTCGGCGTTGAATTGTGGTCTGTAGATTGCATCATTACCAGCCGGGCCAAGTCTCTTGGAAAAGGGCAGCTTAGAGGGTGAAACTCCCGTGCGCCCGGCAGGATGAGATGCTAATCAACGAGTCGAGTTGTTTGGGATTGCAGCTCAAAGTGGGTGGTAAATTCCATCTAAAGCTAAATATTGGTGGGAGACCGATAGCGTACAAGTACCGTGAGGGAAAGATGCAAAGAACTTTGAAAAGAGAGTTAAAGAGTACCTGAAATCGCTGAAAGGGAAGCGAAGGAAACCAGTGCAGGTCGAATCATACTTCCCTAGTCGCTTGCGACTTGGGCGCTGTGGCTTGACCAGAGTCTTGCTTGGTTGAAACTTTCGGAAGAGCTTGAAGGGAGTTGACCTTCTTTGCTGACGTTTGTTCCAACTGAGCCAGACAAAATGGTTTTCTTTTnnnnnnnnnnnnnnnnnnnnnnnnnnnnnnnnnnnnnnnnnnnnnnnnnnnnnnnnnnnnnnnnnnnnnnnnnnnnnnnnnnnnnnnnnnnnnnnnnnnnnnnnnnnnnnnnnnnnnnnnnnnnnnnnnnnnnnnnnnnnnnnnnnnnnnnnnnnnnnnnnnnnnnnnnnnnnnnnnnnnnnnnnnnnnnnnnnnnnnnnnnnnnnnnnnnnnnnnnnnnnnnnnnn
>Hantzschia_sp._2_(Mo1)l_HANT009-11
ATTACACCACAACCTGGTGTAGATCCAGTAGAAGCTGCTGCTGCAGTAGCTGGTGAATCTTCTACAGCAACATGGACAGTAGTATGGACTGATTTATTAACAGCATGTGACCGTTACCGTGCTAAAGCATACCGTGTAGATCCAGTTCCAAATACAACAGATCAATACTTCGCTTTTATAGCATACGAGTGTGATTTATTTGAAGAAGGTTCTTTAGCTAACTTAACAGCTTCTATTATTGGAAACGTATTTGGTTTCAAAGCTGTATCAGCTTTACGTTTAGAAGATATGCGTATTCCTCATTCATATTTAAAAACATTCCAAGGTCCTGCTACAGGTATTGTTGTAGAACGTGAGCGTTTAAATAAATACGGTGTCCCGTTATTAGGTGCAACAGTAAAACCAAAATTAGGTTTATCTGGTAAAAATTACGGTCGTGTAGTATACGAAGGGTTAAAAGGTGGTTTAGACTTTTTAAAAGATGACGAAAACATTAATTCTCAACCATTCATGCGTTGGAGAGAGCGTTATTTAAACTGTATGGAAGGTATTAACCGTGCTTCTGCCGCTACAGGTGAAGTTAAAGGTTCTTACTTAAACGTTACGGCTGCAACTATGGAAGAAGTATACAAACGTGCCGAGTATGCTAAAGAAGTAGGGTCTGTAGTTATCATGATCGATTTAGTTATGGGTTACACAGCAATCCAATCAATCGCTATCTGGTCTCGTGAAAATGACATGATCTTGCATTTACACCGTGCAGGGAACTCTACTTACGCTCGTCAAAAAAACCATGGTATTAACTTCCGTGTTATTTGTAAATGGATGCGTATGGCTGGTGTAGATCATATCCACGCTGGTACAGTTGTCGGTAAATTAGAAGGTGATCCTTTAATGATTAAAGGTTTCTACGATACTTTACGTTTAACATCATTATCAGTTAACTTACCTTACGGTATTTTCTTCGAAATGCCATGGGCGAGCTTACGTAAATGTATGCCTGTTGCATCTGGTGGTATTCATTGCGGTCAAAAAGCGGAGGAAAAGAAACTAACCAGGATTCCCCCAGTAAGGGCGACTGAAGCGGGAAGAGCTCAGGATGTGAATCAGCGCTTCGGCGTTGAATTGTGGTCTGTAGATTGCATCATTACCAGCCGGGCCAAGTCTCTTGGAAAAGGGCAGCTTAGAGGGTGAAACTCCCGTGCGCCCGGCAGGATGAGATGCTAATCAACGAGTCGAGTTGTTTGGGATTGCAGCTCAAAGTGGGTGGTAAATTCCATCTAAAGCTAAATATTGGTGGGAGACCGATAGCGTACAAGTACCGTGAGGGAAAGATGCAAAGAACTTTGAAAAGAGAGTTAAAGAGTACCTGAAATCGCTGAAAGGGAAGCGAAGGAAACCAGTGCAGGTCGAATCATACTTCCCTAGTCGCTTGCGACTTGGGCGCTGTGGCTTGACCAGAGTCTTGCTTGGTTGAAACTTTCGGAAGAGCTTGAAGGGAGTnnnnnnnnnnnnnnnnnnnnnnnnnnnnnnnnnnnnnnnnnnnnnnnnnnnnnnnnnnnnnnnnnnnnnnnnnnnnnnnnnnnnnnnnnnnnnnnnnnnnnnnnnnnnnnnnnnnnnnnnnnnnnnnnnnnnnnnnnnnnnnnnnnnnnnnnnnnnnnnnnnnnnnnnnnnnnnnnnnnnnnnnnnnnnnnnnnnnnnnnnnnnnnnnnnnnnnnnnnnnnnnnnnnnnnnnnnnnnnnnnnnnnnnnnnnnnnnnnnnnnnnnnnnnnnnnnnnnnnnnnn
>Hantzschia_sp._2_(Mo1)m_HANT010-11
ATTACACCACAACCTGGTGTAGATCCAGTAGAAGCTGCTGCTGCAGTAGCTGGTGAATCTTCTACAGCAACATGGACAGTTGTATGGACTGATTTATTAACAGCATGTGACCGTTACCGTGCTAAAGCATACCGTGTAGATCCAGTTCCAAATACATCAGATCAATACTTCGCTTTTATAGCATATGAATGTGATTTATTTGAAGAAGGTTCTTTAGCTAATTTAACAGCTTCTATTATTGGAAACGTATTTGGTTTCAAAGCTGTATCAGCTTTACGTTTAGAAGATATGCGTATTCCTCATTCATATTTAAAAACATTCCAAGGTCCTGCTACAGGTATTGTTGTAGAACGTGAACGTTTAAATAAATATGGTGTCCCGTTATTAGGTGCAACAGTAAAACCAAAATTAGGTTTATCTGGTAAAAATTACGGTCGTGTAGTATATGAAGGGTTAAAAGGTGGTTTAGACTTCTTAAAAGATGACGAAAACATTAATTCTCAGCCATTCATGCGCTGGAGAGAGCGTTTTTTAAACTGTATGGAAGGTATTAACCGTGCTTCTGCCGCTACAGGTGAGGTTAAAGGTTCATACTTAAACGTTACAGCTGCAACTATGGAAGAAGTATACAAACGTGCCGAGTATGCTAAAGAAGTAGGATCTGTAATTATCATGATCGACTTAGTTATGGGTTACACAGCAATCCAATCAATTGCTCTTTGGTCTCGTGAAAATGACTGTATCTTGCACTTACACCGTGCAGGTAACTCTACTTACGCTCGTCAAAAAAACCATGGTATTAACTTCCGTGTTATTTGTAAATGGATGCGTATGGCTGGTGTAGATCATATCCACGCTGGTACAGTTGTAGGTAAATTAGAAGGTGATCCTTTAATGATTAAAGGTTTTTACGATACTTTACGTTTAACAACATTATCAGTTAACTTACCTTACGGTATTTTCTTCGAAATGCCATGGGCGAGCTTACGTAAATGTATGCCTGTTGCATCTGGTGGTATTCACTGCGGTCAAAAAGCGGAGGAAAAGAAACTAACCAGGATTCCCCCAGTAAGGGCGACTGAAGCGGGAAGAGCTCAGGATGTGAATCAGCGCTTCGGCGTTGAATTGTGGTCTGTAGATTGCATCATTACCAGCCGGGCCAAGTCTCTTGGAAAAGGGCAGCTTAGAGGGTGAAACTCCCGTGCGCCTGGCAGGATGAGATGTTAATCAACGAGTCGAGTTGTTTGGGATTGCAGCTCAAAGTGGGTGGTAAATTCCATCTAAAGCTAAATATTGGTGGGAGACCGATAGCGTACAAGTACCGTGAGGGAAAGATGCAAAGAACTTTGAAAAGAGAGTTAAAGAGTACCTGAAATCGCTGAAACGGAAGCGAAGGAAACCAGTGCAGGTCGAGTTATACTTCCCTGGCCGCTCGCGGCTTGGGCGCTGTGGCTTGTCCAGAGTCTTGCTGGGTTGGAACTTTCGGAAGAGCTTGAAGGGAGTTGACCTTCTTTGCTGACGTTTGTTCCAACTGAGCCAGACAAAATGGTTTTCTTTTCCCCGTCTTGAAACACGGACCAAGGAGTCTAACATATGTGCGAGTACAGGGGTGGCAAACCCCGGTGCGTAATGAAAGTGACAGTGGTTGGATGCTTTT-GCACAATCCGCCGGCCTCAATCCCTCGGGAGAACGGTCTGAGTGTGAGCATACATGTTGGGACCCGAAAGATGGTGAACTATGCCTGAATAGGGCAAAGCCAGGGGAAACTCTGGTGGAGGCTCGTA
>Hantzschia_sp._3_(Sterre6)e_HANT021-11
ATTACACCACAACCTGGTGTAGATCCAGTAGAAGCTGCTGCTGCAGTAGCTGGTGAATCTTCTACAGCAACATGGACAGTTGTATGGACTGATTTATTAACAGCATGTGACCGTTACCGTGCTAAAGCATACCGTGTAGATCCAGTTCCAAATACAACAGATCAATACTTTGCTTTTATAGCATATGAATGTGATTTATTTGAAGAAGGTTCTTTAGCTAATTTAACAGCTTCTATTATTGGAAACGTATTTGGTTTCAAAGCTGTATCAGCTTTACGTTTAGAAGATATGCGTATTCCTCATTCATATTTAAAAACATTCCAAGGTCCTGCTACAGGTATTGTTGTAGAACGTGAGCGTTTAAATAAATATGGTGTCCCGTTATTAGGTGCAACAGTAAAACCAAAATTAGGTTTATCTGGTAAAAATTACGGTCGTGTAGTATATGAAGGGTTAAAAGGTGGTTTAGACTTCTTAAAAGATGACGAAAACATTAATTCTCAGCCATTCATGCGCTGGAGAGAGCGTTTTTTAAACTGTATGGAAGGTATTAACCGTGCTTCTGCCGCTACAGGTGAGGTTAAAGGTTCGTACTTAAACGTTACAGCTGCAACTATGGAAGAAGTATACAAACGTGCCGAGTATGCTAAAGAAGTAGGATCTGTAATTATCATGATCGACTTAGTTATGGGTTACACAGCAATCCAATCAATTGCTCTTTGGTCTCGTGAAAATGACTGTATCTTGCACTTACACCGTGCAGGTAACTCTACTTACGCTCGTCAAAAAAACCATGGTATTAACTTCCGTGTTATTTGTAAATGGATGCGTATGGCTGGTGTAGATCATATCCACGCTGGTACAGTTGTAGGTAAATTAGAAGGTGATCCTTTAATGATTAAAGGTTTCTACGATACTTTACGTTTAACAACATTATCAGTTAACTTACCTTACGGTATTTTCTTCGAAATGCCATGGGCGAGCTTACGTAAATGTATGCCTGTTGCATCTGGTGGTATTCACTGTGGTCAAAAAGCGGAGGAAAAGAAACTAACCAGGATTCCCCCAGTAAGGGCGACTGAAGCGGGAAGAGCTCAGGATGTGAATCAGCGCTTCGGCGTTGAATTGTGGTCTGTAGATTGCATCATTACCAGCCGGGCCAAGTCTCTTGGAAAAGGGCAGCTTAGAGGGTGAAACTCCCGTGCGCCTGGCAGGATGAGATGTTAATCAACGAGTCGAGTTGTTTGGGATTGCAGCTCAAAGTGGGTGGTAAATTCCATCTAAAGCTAAATATTGGTGGGAGACCGATAGCGTACAAGTACCGTGAGGGAAAGATGCAAAGAACTTTGAAAAGAGAGTTAAAGAGTACCTGAAATCGCTGAAACGGAAGCGAAGGAAACCAGTGCAGGTCGAGTTATACTTCCCTGGCCGCTTGCGGCTTGGGCGCTGTGGCTTGTCCAGAGTCTTGCTGGGTTGGAACTTTCGGAAGAGCTTGAAGGGAGTTGACCTTCTTTGCTGACGTTTGTTCCAACTGAGCCAGACAAAATGGTTTTCTTTTCCCCGTCTTGAAACACGGACCAAGGAGTCTAACATATGTGCGAGTACAGGGGTGGCAAACCCCGGTGCGTAATGAAAGTGACAGTGGTTGGATGCTTTT-GCACAATCCGCCGGCCTCAATCCCTCGGGAGAACGGTCTGAGTGTGAGCATACATGTTGGGACCCGAAAGATGGTGAACTATGCCTGAATAGGGCAAAGCCAGGGGAAACTCTGGTGGAGGCTCGTA
>Hantzschia_sp._3_(Sterre6)f_HANT022-11
ATTACACCACAACCTGGTGTAGATCCAGTAGAAGCTGCTGCTGCAGTAGCTGGTGAATCTTCTACAGCAACATGGACAGTTGTATGGACTGATTTATTAACAGCATGTGACCGTTACCGTGCTAAAGCATACCGTGTAGATCCAGTTCCAAATACAACAGATCAATACTTTGCTTTTATAGCATATGAATGTGATTTATTTGAAGAAGGTTCTTTAGCTAATTTAACAGCTTCTATTATTGGAAACGTATTTGGTTTCAAAGCTGTATCAGCTTTACGTTTAGAAGATATGCGTATTCCTCATTCATATTTAAAAACATTCCAAGGTCCTGCTACAGGTATTGTTGTAGAACGTGAGCGTTTAAATAAATATGGTGTCCCGTTATTAGGTGCAACAGTAAAACCAAAATTAGGTTTATCTGGTAAAAATTACGGTCGTGTAGTATATGAAGGGTTAAAAGGTGGTTTAGACTTCTTAAAAGATGACGAAAACATTAATTCTCAGCCATTCATGCGCTGGAGAGAGCGTTTTTTAAACTGTATGGAAGGTATTAACCGTGCTTCTGCCGCTACAGGTGAGGTTAAAGGTTCGTACTTAAACGTTACAGCTGCAACTATGGAAGAAGTATACAAACGTGCCGAGTATGCTAAAGAAGTAGGATCTGTAATTATCATGATCGACTTAGTTATGGGTTACACAGCAATCCAATCAATTGCTCTTTGGTCTCGTGAAAATGACTGTATCTTGCACTTACACCGTGCAGGTAACTCTACTTACGCTCGTCAAAAAAACCATGGTATTAACTTCCGTGTTATTTGTAAATGGATGCGTATGGCTGGTGTAGATCATATCCACGCTGGTACAGTTGTAGGTAAATTAGAAGGTGATCCTTTAATGATTAAAGGTTTCTACGATACTTTACGTTTAACAACATTATCAGTTAACTTACCTTACGGTATTTTCTTCGAAATGCCATGGGCGAGCTTACGTAAATGTATGCCTGTTGCATCTGGTGGTATTCACTGTGGTCAAAAAGCGGAGGAAAAGAAACTAACCAGGATTCCCCCAGTAAGGGCGACTGAAGCGGGAAGAGCTCAGGATGTGAATCAGCGCTTCGGCGTTGAATTGTGGTCTGTAGATTGCATCATTACCAGCCGGGCCAAGTCTCTTGGAAAAGGGCAGCTTAGAGGGTGAAACTCCCGTGCGCCTGGCAGGATGAGATGTTAATCAACGAGTCGAGTTGTTTGGGATTGCAGCTCAAAGTGGGTGGTAAATTCCATCTAAAGCTAAATATTGGTGGGAGACCGATAGCGTACAAGTACCGTGAGGGAAAGATGCAAAGAACTTTGAAAAGAGAGTTAAAGAGTACCTGAAATCGCTGAAACGGAAGCGAAGGAAACCAGTGCAGGTCGAGTTATACTTCCCTGGCCGCTTGCGGCTTGGGCGCTGTGGCTTGTCCAGAGTCTTGCTGGGTTGGAACTTTCGGAAGAGCTTGAAGGGAGTTGACCTTCTTTGCTGACGTTTGTTCCAACTGAGCCAGACAAAATGGTTTTCTTTTCCCCGTCTTGAAACACGGACCAAGGAGTCTAACATATGTGCGAGTACAGGGGTGGCAAACCCCGGTGCGTAATGAAAGTGACAGTGGTTGGATGCTTTT-GCACAATCCGCCGGCCTCAATCCCTCGGGAGAACGGTCTGAGTGTGAGCATACATGTTGGGACCCGAAAGATGGTGAACTATGCCTGAATAGGGCAAAGCCAGGGGAAACTCTGGTGGAGGCTCGTA
>Hantzschia_stepposa_MZ-BH12
ATTACACCACAACCAGGTGTAGATCCAGTAGAAGCTGCTGCTGCAGTAGCTGGTGAATCTTCTACAGCAACATGGACGGTTGTATGGACTGATTTATTAACAGCATGTGACCGTTACAGAGCTAAAGCGTATCGTGTAGATCCAGTTCCAAATACAACAGATCAATATTTCGCTTTTATAGCATACGAATGTGATTTATTTGAAGAAGGTTCTTTAGCTAATTTAACAGCTTCTATTATTGGAAACGTATTTGGTTTCAAAGCTGTATCAGCTTTACGTTTAGAAGATATGCGTATTCCTCATTCATACTTAAAAACGTTCCAAGGTCCTGCTACAGGTATTGTTGTAGAACGTGAGCGTTTAAACAAATACGGTGTTCCGTTATTAGGTGCAACAGTAAAACCAAAATTAGGTTTATCTGGTAAAAATTACGGTCGGGTAGTATATGAAGGTTTAAAAGGTGGTTTAGACTTCTTAAAAGATGACGAAAATATTAACTCTCAGCCATTTATGCGCTGGAGAGAGCGTTTTTTAAACTGTATGGAAGGTATTAACCGTGCTTCTGCTGCTACAGGTGAAGTTAAAGGTTCTTACTTAAACGTTACAGCTGCAACTATGGAAGAAGTATACAAACGTGCTGAGTATGCTAAAGAAGTAGGTTCTATCATTATCATGATCGATTTAGTTATGGGTTACACAGCAATTCAATCAATTGCTATCTGGGCTCGTGATAATGACATGATTTTACACTTACACCGTGCAGGTAACTCTACATACGCTCGTCAAAAAAATCATGGTATCAACTTCCGTGTTATTTGTAAATGGATGCGTATGGCTGGTGTAGATCATATTCACGCTGGTACCGTTGTAGGTAAATTAGAGGGTGATCCTTTAATGATTAAAGGTTTCTACGACACTTTACGTTTAACATCATTGTCAGTTAACTTACCTTACGGTATTTTCTTCGAAATGCCATGGGCTAGTTTACGGAAATGTATGCCTGTTGCATCTGGCGGTATTCACTGTGGTCAAAAAGCGGAGGAAAAGAAACTAACnAnnnnTCCCCCAGTAAGGGCGACTGAAGCGGGAAGAGCTCAGGATGTGAATCAGCGCTTCGGCGTTGAATTGTGGTCTGTAGATTGTATCACCACCAGCTGGGCCAAGTCTCTTGGAAAAGGGCAGCTTAGAGGGTGAAACTCCCGTGCGCCTGGCAGGATGAGATGCTAATCAAAGAGTCGAGTTGTTTGGGATTGCAGCTCAAAGCGGGTGGTAAATTCCATCTAAAGCTAAATATCGGTGGGAGACCGATAGCGTACAAGTACCGTGAGGGAAAGATGCAAAGAACTTTGAAAAGAGAGTTAAAGAGTACCTGAAATCGCTGAAAGGGAAGCGAAGGAAACCAGTGCAGGTCGAATCATACTTCCCTGACCGCTTGCGGCTTGGGCGCTGTGGCTTGACCAATGTCCTGCTTGGTTGAAACTTTTGGAAGAGCTTGAAGGGAGTTGACCTTCACTGCTGACATTGGTTCTAACTGAGCTAGACTAAATGGTTTTCTTTTTCCCGTCTTGAAACACGGACCAAGGAGTCTAACATATGTGCGAGTACAGGGGTGGCAAACCCCGGTGCGCAATGAAAGTGACAGTGGTTGGATGCTTTTTGCACAATCCGCCGGCCTCAATCCCTCGGGAGAACGGTCTGAGTGTGAGCATACATGTTGGGACCCGAAAGATGGTGAACTATGCCTGAATAGGGCAAAGCCAGGGGAAACTCTGGTGGAGGCTCGTA
